# Supplementary material for: MYRF Is a Membrane-Associated Transcription Factor That Autoproteolytically Cleaves to Directly Activate Myelin Genes
Source: PLoS Biol. 2013 Aug 13;11(8):e1001625. doi: 10.1371/journal.pbio.1001625 (PMC3742440; doi:10.1371/journal.pbio.1001625)
Supplement: Supporting Information S1 — Peak coordinates. Genomic coordinates of MyRF (-ve control) and Myc-Myrf ChIP-Seq peaks. Coordinates are based on the Rattus norvegicus genome Rn4. (XLSX) [file pbio.1001625.s006.xlsx]

## Sheet: Intervals
Sample	Interval	Chromosome	Start	End	Length	Peak Val	Peak Center	Avg Val	UCSC Link
1_MyRF	0	1	15473350	15474302	952	29	15473984	10.1667	http://genome.ucsc.edu/cgi-bin/hgTracks?db=rn4&position=chr1:15472850-15474802
1_MyRF	1	1	139134136	139134839	703	16	139134144	4.42857	http://genome.ucsc.edu/cgi-bin/hgTracks?db=rn4&position=chr1:139133636-139135339
1_MyRF	2	1	212716694	212717700	1006	388	212717056	166.958	http://genome.ucsc.edu/cgi-bin/hgTracks?db=rn4&position=chr1:212716194-212718200
1_MyRF	3	10	31342771	31343762	991	43	31343040	12.5652	http://genome.ucsc.edu/cgi-bin/hgTracks?db=rn4&position=chr10:31342271-31344262
1_MyRF	4	10	58602167	58602998	831	17	58602720	7.30769	http://genome.ucsc.edu/cgi-bin/hgTracks?db=rn4&position=chr10:58601667-58603498
1_MyRF	5	10	109429262	109430244	982	21	109429600	7.29032	http://genome.ucsc.edu/cgi-bin/hgTracks?db=rn4&position=chr10:109428762-109430744
1_MyRF	6	13	74999786	75000583	797	20	75000416	6.32	http://genome.ucsc.edu/cgi-bin/hgTracks?db=rn4&position=chr13:74999286-75001083
1_MyRF	7	15	87740437	87741261	824	18	87741248	5.25	http://genome.ucsc.edu/cgi-bin/hgTracks?db=rn4&position=chr15:87739937-87741761
1_MyRF	8	2	116622175	116624062	1887	18	116622784	6.85185	http://genome.ucsc.edu/cgi-bin/hgTracks?db=rn4&position=chr2:116621675-116624562
1_MyRF	9	2	180298409	180299395	986	22	180298432	7.54839	http://genome.ucsc.edu/cgi-bin/hgTracks?db=rn4&position=chr2:180297909-180299895
1_MyRF	10	2	241083800	241084485	685	20	241084320	12.1	http://genome.ucsc.edu/cgi-bin/hgTracks?db=rn4&position=chr2:241083300-241084985
1_MyRF	11	3	9141371	9142170	799	22	9141808	6.80952	http://genome.ucsc.edu/cgi-bin/hgTracks?db=rn4&position=chr3:9140871-9142670
1_MyRF	12	3	155508595	155509553	958	16	155509248	6.375	http://genome.ucsc.edu/cgi-bin/hgTracks?db=rn4&position=chr3:155508095-155510053
1_MyRF	13	4	51553687	51554475	788	25	51553952	8.04762	http://genome.ucsc.edu/cgi-bin/hgTracks?db=rn4&position=chr4:51553187-51554975
1_MyRF	14	5	70955644	70957048	1404	25	70956448	7.21053	http://genome.ucsc.edu/cgi-bin/hgTracks?db=rn4&position=chr5:70955144-70957548
1_MyRF	15	6	127488400	127488932	532	19	127488768	11	http://genome.ucsc.edu/cgi-bin/hgTracks?db=rn4&position=chr6:127487900-127489432
1_MyRF	16	9	8672865	8674009	1144	22	8673728	7.5625	http://genome.ucsc.edu/cgi-bin/hgTracks?db=rn4&position=chr9:8672365-8674509
2_myc-MyRF	0	1	2613233	2613613	380	14	2613440	8.54545	http://genome.ucsc.edu/cgi-bin/hgTracks?db=rn4&position=chr1:2612733-2614113
2_myc-MyRF	1	1	3293166	3293428	262	17	3293248	8	http://genome.ucsc.edu/cgi-bin/hgTracks?db=rn4&position=chr1:3292666-3293928
2_myc-MyRF	2	1	3501275	3501893	618	15	3501568	6.7	http://genome.ucsc.edu/cgi-bin/hgTracks?db=rn4&position=chr1:3500775-3502393
2_myc-MyRF	3	1	3519847	3520542	695	21	3519968	8.71429	http://genome.ucsc.edu/cgi-bin/hgTracks?db=rn4&position=chr1:3519347-3521042
2_myc-MyRF	4	1	4535941	4536299	358	17	4536032	9.7	http://genome.ucsc.edu/cgi-bin/hgTracks?db=rn4&position=chr1:4535441-4536799
2_myc-MyRF	5	1	5114862	5115342	480	17	5115040	7.4	http://genome.ucsc.edu/cgi-bin/hgTracks?db=rn4&position=chr1:5114362-5115842
2_myc-MyRF	6	1	5725526	5725771	245	14	5725648	8.42857	http://genome.ucsc.edu/cgi-bin/hgTracks?db=rn4&position=chr1:5725026-5726271
2_myc-MyRF	7	1	8208254	8208726	472	13	8208544	7.6	http://genome.ucsc.edu/cgi-bin/hgTracks?db=rn4&position=chr1:8207754-8209226
2_myc-MyRF	8	1	8289512	8289897	385	18	8289696	9.25	http://genome.ucsc.edu/cgi-bin/hgTracks?db=rn4&position=chr1:8289012-8290397
2_myc-MyRF	9	1	13146542	13146932	390	13	13146672	6.75	http://genome.ucsc.edu/cgi-bin/hgTracks?db=rn4&position=chr1:13146042-13147432
2_myc-MyRF	10	1	13235077	13235613	536	10	13235200	7.4375	http://genome.ucsc.edu/cgi-bin/hgTracks?db=rn4&position=chr1:13234577-13236113
2_myc-MyRF	11	1	13479933	13480303	370	8	13480128	4.41667	http://genome.ucsc.edu/cgi-bin/hgTracks?db=rn4&position=chr1:13479433-13480803
2_myc-MyRF	12	1	13503538	13504141	603	17	13503776	9.47368	http://genome.ucsc.edu/cgi-bin/hgTracks?db=rn4&position=chr1:13503038-13504641
2_myc-MyRF	13	1	13504586	13505049	463	20	13504848	11.8571	http://genome.ucsc.edu/cgi-bin/hgTracks?db=rn4&position=chr1:13504086-13505549
2_myc-MyRF	14	1	15473350	15474302	952	55	15473760	20.3793	http://genome.ucsc.edu/cgi-bin/hgTracks?db=rn4&position=chr1:15472850-15474802
2_myc-MyRF	15	1	16368551	16369015	464	22	16368768	9.64286	http://genome.ucsc.edu/cgi-bin/hgTracks?db=rn4&position=chr1:16368051-16369515
2_myc-MyRF	16	1	17695795	17696260	465	13	17696064	6.26667	http://genome.ucsc.edu/cgi-bin/hgTracks?db=rn4&position=chr1:17695295-17696760
2_myc-MyRF	17	1	18857495	18857892	397	12	18857680	5.66667	http://genome.ucsc.edu/cgi-bin/hgTracks?db=rn4&position=chr1:18856995-18858392
2_myc-MyRF	18	1	20505485	20506061	576	11	20505568	5.88889	http://genome.ucsc.edu/cgi-bin/hgTracks?db=rn4&position=chr1:20504985-20506561
2_myc-MyRF	19	1	23859917	23860761	844	45	23860480	13.6538	http://genome.ucsc.edu/cgi-bin/hgTracks?db=rn4&position=chr1:23859417-23861261
2_myc-MyRF	20	1	23885553	23886480	927	42	23886016	14.931	http://genome.ucsc.edu/cgi-bin/hgTracks?db=rn4&position=chr1:23885053-23886980
2_myc-MyRF	21	1	26671943	26672221	278	16	26672096	9.125	http://genome.ucsc.edu/cgi-bin/hgTracks?db=rn4&position=chr1:26671443-26672721
2_myc-MyRF	22	1	29496685	29497347	662	30	29497008	10.9524	http://genome.ucsc.edu/cgi-bin/hgTracks?db=rn4&position=chr1:29496185-29497847
2_myc-MyRF	23	1	30070388	30071567	1179	83	30070976	28.5135	http://genome.ucsc.edu/cgi-bin/hgTracks?db=rn4&position=chr1:30069888-30072067
2_myc-MyRF	24	1	30490670	30491027	357	11	30490880	6.36364	http://genome.ucsc.edu/cgi-bin/hgTracks?db=rn4&position=chr1:30490170-30491527
2_myc-MyRF	25	1	34600613	34601111	498	23	34600768	11.9333	http://genome.ucsc.edu/cgi-bin/hgTracks?db=rn4&position=chr1:34600113-34601611
2_myc-MyRF	26	1	37966358	37967328	970	19	37966912	8.67742	http://genome.ucsc.edu/cgi-bin/hgTracks?db=rn4&position=chr1:37965858-37967828
2_myc-MyRF	27	1	38215295	38215719	424	18	38215392	10.5714	http://genome.ucsc.edu/cgi-bin/hgTracks?db=rn4&position=chr1:38214795-38216219
2_myc-MyRF	28	1	38218775	38219452	677	52	38219072	16.4286	http://genome.ucsc.edu/cgi-bin/hgTracks?db=rn4&position=chr1:38218275-38219952
2_myc-MyRF	29	1	38809888	38810199	311	11	38810080	6	http://genome.ucsc.edu/cgi-bin/hgTracks?db=rn4&position=chr1:38809388-38810699
2_myc-MyRF	30	1	38823262	38823724	462	12	38823424	6.6	http://genome.ucsc.edu/cgi-bin/hgTracks?db=rn4&position=chr1:38822762-38824224
2_myc-MyRF	31	1	39339712	39340293	581	37	39340000	12.6842	http://genome.ucsc.edu/cgi-bin/hgTracks?db=rn4&position=chr1:39339212-39340793
2_myc-MyRF	32	1	39612548	39613007	459	23	39612704	10	http://genome.ucsc.edu/cgi-bin/hgTracks?db=rn4&position=chr1:39612048-39613507
2_myc-MyRF	33	1	39659178	39659700	522	19	39659424	7.5	http://genome.ucsc.edu/cgi-bin/hgTracks?db=rn4&position=chr1:39658678-39660200
2_myc-MyRF	34	1	40502460	40503356	896	67	40502784	17	http://genome.ucsc.edu/cgi-bin/hgTracks?db=rn4&position=chr1:40501960-40503856
2_myc-MyRF	35	1	40612713	40613429	716	15	40612896	7.13636	http://genome.ucsc.edu/cgi-bin/hgTracks?db=rn4&position=chr1:40612213-40613929
2_myc-MyRF	36	1	40684883	40685159	276	40	40684992	19.3333	http://genome.ucsc.edu/cgi-bin/hgTracks?db=rn4&position=chr1:40684383-40685659
2_myc-MyRF	37	1	40686630	40687094	464	18	40686720	9.07143	http://genome.ucsc.edu/cgi-bin/hgTracks?db=rn4&position=chr1:40686130-40687594
2_myc-MyRF	38	1	40955632	40956083	451	42	40955840	18.7857	http://genome.ucsc.edu/cgi-bin/hgTracks?db=rn4&position=chr1:40955132-40956583
2_myc-MyRF	39	1	42489044	42489345	301	8	42489184	5.2	http://genome.ucsc.edu/cgi-bin/hgTracks?db=rn4&position=chr1:42488544-42489845
2_myc-MyRF	40	1	42707924	42708298	374	18	42708144	9.36364	http://genome.ucsc.edu/cgi-bin/hgTracks?db=rn4&position=chr1:42707424-42708798
2_myc-MyRF	41	1	43039085	43039839	754	44	43039456	14.5652	http://genome.ucsc.edu/cgi-bin/hgTracks?db=rn4&position=chr1:43038585-43040339
2_myc-MyRF	42	1	43282410	43282838	428	28	43282528	12.3077	http://genome.ucsc.edu/cgi-bin/hgTracks?db=rn4&position=chr1:43281910-43283338
2_myc-MyRF	43	1	44471536	44472237	701	24	44471840	10.7273	http://genome.ucsc.edu/cgi-bin/hgTracks?db=rn4&position=chr1:44471036-44472737
2_myc-MyRF	44	1	44743812	44745156	1344	35	44744816	12.8571	http://genome.ucsc.edu/cgi-bin/hgTracks?db=rn4&position=chr1:44743312-44745656
2_myc-MyRF	45	1	44782737	44783639	902	45	44783200	15.5714	http://genome.ucsc.edu/cgi-bin/hgTracks?db=rn4&position=chr1:44782237-44784139
2_myc-MyRF	46	1	46346246	46346956	710	16	46346752	8.5	http://genome.ucsc.edu/cgi-bin/hgTracks?db=rn4&position=chr1:46345746-46347456
2_myc-MyRF	47	1	46876869	46877416	547	21	46877152	8	http://genome.ucsc.edu/cgi-bin/hgTracks?db=rn4&position=chr1:46876369-46877916
2_myc-MyRF	48	1	46923282	46923668	386	17	46923520	9	http://genome.ucsc.edu/cgi-bin/hgTracks?db=rn4&position=chr1:46922782-46924168
2_myc-MyRF	49	1	47105088	47105338	250	15	47105216	8.5	http://genome.ucsc.edu/cgi-bin/hgTracks?db=rn4&position=chr1:47104588-47105838
2_myc-MyRF	50	1	48817651	48818067	416	14	48817920	8.61539	http://genome.ucsc.edu/cgi-bin/hgTracks?db=rn4&position=chr1:48817151-48818567
2_myc-MyRF	51	1	53225862	53226175	313	11	53226048	6.11111	http://genome.ucsc.edu/cgi-bin/hgTracks?db=rn4&position=chr1:53225362-53226675
2_myc-MyRF	52	1	53311780	53312233	453	21	53312000	9.76923	http://genome.ucsc.edu/cgi-bin/hgTracks?db=rn4&position=chr1:53311280-53312733
2_myc-MyRF	53	1	67893362	67893912	550	26	67893632	12.1765	http://genome.ucsc.edu/cgi-bin/hgTracks?db=rn4&position=chr1:67892862-67894412
2_myc-MyRF	54	1	76955307	76955772	465	10	76955472	5.92857	http://genome.ucsc.edu/cgi-bin/hgTracks?db=rn4&position=chr1:76954807-76956272
2_myc-MyRF	55	1	78538071	78538679	608	33	78538336	11.5789	http://genome.ucsc.edu/cgi-bin/hgTracks?db=rn4&position=chr1:78537571-78539179
2_myc-MyRF	56	1	78636691	78637157	466	11	78637040	7	http://genome.ucsc.edu/cgi-bin/hgTracks?db=rn4&position=chr1:78636191-78637657
2_myc-MyRF	57	1	79816241	79816752	511	12	79816528	6.8125	http://genome.ucsc.edu/cgi-bin/hgTracks?db=rn4&position=chr1:79815741-79817252
2_myc-MyRF	58	1	80381372	80381721	349	12	80381600	6.81818	http://genome.ucsc.edu/cgi-bin/hgTracks?db=rn4&position=chr1:80380872-80382221
2_myc-MyRF	59	1	80524254	80524940	686	19	80524512	9.63636	http://genome.ucsc.edu/cgi-bin/hgTracks?db=rn4&position=chr1:80523754-80525440
2_myc-MyRF	60	1	83525060	83526504	1444	42	83525888	12.6444	http://genome.ucsc.edu/cgi-bin/hgTracks?db=rn4&position=chr1:83524560-83527004
2_myc-MyRF	61	1	83891503	83892599	1096	37	83892032	16.5294	http://genome.ucsc.edu/cgi-bin/hgTracks?db=rn4&position=chr1:83891003-83893099
2_myc-MyRF	62	1	84030969	84031792	823	19	84031520	7	http://genome.ucsc.edu/cgi-bin/hgTracks?db=rn4&position=chr1:84030469-84032292
2_myc-MyRF	63	1	84423388	84423975	587	28	84423648	9.68421	http://genome.ucsc.edu/cgi-bin/hgTracks?db=rn4&position=chr1:84422888-84424475
2_myc-MyRF	64	1	85234645	85235316	671	33	85235072	14.0952	http://genome.ucsc.edu/cgi-bin/hgTracks?db=rn4&position=chr1:85234145-85235816
2_myc-MyRF	65	1	85238638	85239276	638	17	85238976	6.85	http://genome.ucsc.edu/cgi-bin/hgTracks?db=rn4&position=chr1:85238138-85239776
2_myc-MyRF	66	1	85268633	85269286	653	10	85269152	5.9	http://genome.ucsc.edu/cgi-bin/hgTracks?db=rn4&position=chr1:85268133-85269786
2_myc-MyRF	67	1	85400742	85401184	442	12	85400912	6.28571	http://genome.ucsc.edu/cgi-bin/hgTracks?db=rn4&position=chr1:85400242-85401684
2_myc-MyRF	68	1	85503883	85504226	343	11	85504096	7.9	http://genome.ucsc.edu/cgi-bin/hgTracks?db=rn4&position=chr1:85503383-85504726
2_myc-MyRF	69	1	85970737	85971214	477	33	85970848	14	http://genome.ucsc.edu/cgi-bin/hgTracks?db=rn4&position=chr1:85970237-85971714
2_myc-MyRF	70	1	86898427	86898752	325	8	86898624	5.1	http://genome.ucsc.edu/cgi-bin/hgTracks?db=rn4&position=chr1:86897927-86899252
2_myc-MyRF	71	1	87233766	87234234	468	17	87234048	7	http://genome.ucsc.edu/cgi-bin/hgTracks?db=rn4&position=chr1:87233266-87234734
2_myc-MyRF	72	1	87725837	87726045	208	14	87725920	8.83333	http://genome.ucsc.edu/cgi-bin/hgTracks?db=rn4&position=chr1:87725337-87726545
2_myc-MyRF	73	1	87961631	87961888	257	10	87961760	5.33333	http://genome.ucsc.edu/cgi-bin/hgTracks?db=rn4&position=chr1:87961131-87962388
2_myc-MyRF	74	1	91379101	91379686	585	11	91379392	6.26316	http://genome.ucsc.edu/cgi-bin/hgTracks?db=rn4&position=chr1:91378601-91380186
2_myc-MyRF	75	1	94951962	94953300	1338	88	94952416	18.5714	http://genome.ucsc.edu/cgi-bin/hgTracks?db=rn4&position=chr1:94951462-94953800
2_myc-MyRF	76	1	95611357	95611621	264	13	95611504	7.88889	http://genome.ucsc.edu/cgi-bin/hgTracks?db=rn4&position=chr1:95610857-95612121
2_myc-MyRF	77	1	95906701	95907309	608	9	95907115	7.05263	http://genome.ucsc.edu/cgi-bin/hgTracks?db=rn4&position=chr1:95906201-95907809
2_myc-MyRF	78	1	99141045	99141404	359	12	99141184	7.54545	http://genome.ucsc.edu/cgi-bin/hgTracks?db=rn4&position=chr1:99140545-99141904
2_myc-MyRF	79	1	99314549	99315452	903	26	99315104	11.2143	http://genome.ucsc.edu/cgi-bin/hgTracks?db=rn4&position=chr1:99314049-99315952
2_myc-MyRF	80	1	105962124	105962577	453	10	105962336	6.35714	http://genome.ucsc.edu/cgi-bin/hgTracks?db=rn4&position=chr1:105961624-105963077
2_myc-MyRF	81	1	108412113	108412482	369	15	108412352	6.83333	http://genome.ucsc.edu/cgi-bin/hgTracks?db=rn4&position=chr1:108411613-108412982
2_myc-MyRF	82	1	108589939	108590153	214	11	108590048	6.71429	http://genome.ucsc.edu/cgi-bin/hgTracks?db=rn4&position=chr1:108589439-108590653
2_myc-MyRF	83	1	108941792	108942126	334	12	108942016	5.81818	http://genome.ucsc.edu/cgi-bin/hgTracks?db=rn4&position=chr1:108941292-108942626
2_myc-MyRF	84	1	109795745	109796039	294	10	109795904	5.88889	http://genome.ucsc.edu/cgi-bin/hgTracks?db=rn4&position=chr1:109795245-109796539
2_myc-MyRF	85	1	118371338	118371925	587	27	118371616	8.33333	http://genome.ucsc.edu/cgi-bin/hgTracks?db=rn4&position=chr1:118370838-118372425
2_myc-MyRF	86	1	118925174	118925893	719	36	118925616	16.3636	http://genome.ucsc.edu/cgi-bin/hgTracks?db=rn4&position=chr1:118924674-118926393
2_myc-MyRF	87	1	119027318	119027828	510	30	119027584	11.6875	http://genome.ucsc.edu/cgi-bin/hgTracks?db=rn4&position=chr1:119026818-119028328
2_myc-MyRF	88	1	119063036	119063544	508	16	119063232	7.75	http://genome.ucsc.edu/cgi-bin/hgTracks?db=rn4&position=chr1:119062536-119064044
2_myc-MyRF	89	1	119088613	119089388	775	23	119088992	11.4167	http://genome.ucsc.edu/cgi-bin/hgTracks?db=rn4&position=chr1:119088113-119089888
2_myc-MyRF	90	1	120025716	120026414	698	21	120025920	11.3182	http://genome.ucsc.edu/cgi-bin/hgTracks?db=rn4&position=chr1:120025216-120026914
2_myc-MyRF	91	1	120374416	120374683	267	9	120374528	6.375	http://genome.ucsc.edu/cgi-bin/hgTracks?db=rn4&position=chr1:120373916-120375183
2_myc-MyRF	92	1	128554381	128554776	395	18	128554624	8.58333	http://genome.ucsc.edu/cgi-bin/hgTracks?db=rn4&position=chr1:128553881-128555276
2_myc-MyRF	93	1	134916325	134916642	317	9	134916544	5.3	http://genome.ucsc.edu/cgi-bin/hgTracks?db=rn4&position=chr1:134915825-134917142
2_myc-MyRF	94	1	135335256	135335917	661	52	135335584	17.8095	http://genome.ucsc.edu/cgi-bin/hgTracks?db=rn4&position=chr1:135334756-135336417
2_myc-MyRF	95	1	135336348	135336932	584	18	135336592	8.94737	http://genome.ucsc.edu/cgi-bin/hgTracks?db=rn4&position=chr1:135335848-135337432
2_myc-MyRF	96	1	137512945	137513324	379	15	137513184	7	http://genome.ucsc.edu/cgi-bin/hgTracks?db=rn4&position=chr1:137512445-137513824
2_myc-MyRF	97	1	137525682	137526073	391	17	137525936	9.91667	http://genome.ucsc.edu/cgi-bin/hgTracks?db=rn4&position=chr1:137525182-137526573
2_myc-MyRF	98	1	138443569	138444031	462	14	138443744	6.5	http://genome.ucsc.edu/cgi-bin/hgTracks?db=rn4&position=chr1:138443069-138444531
2_myc-MyRF	99	1	138492602	138493123	521	16	138492864	8.4375	http://genome.ucsc.edu/cgi-bin/hgTracks?db=rn4&position=chr1:138492102-138493623
2_myc-MyRF	100	1	139051402	139052319	917	19	139051776	9.32143	http://genome.ucsc.edu/cgi-bin/hgTracks?db=rn4&position=chr1:139050902-139052819
2_myc-MyRF	101	1	139134136	139134839	703	27	139134336	8.04545	http://genome.ucsc.edu/cgi-bin/hgTracks?db=rn4&position=chr1:139133636-139135339
2_myc-MyRF	102	1	140220305	140220722	417	11	140220512	5.69231	http://genome.ucsc.edu/cgi-bin/hgTracks?db=rn4&position=chr1:140219805-140221222
2_myc-MyRF	103	1	140400869	140401181	312	7	140401072	5.22222	http://genome.ucsc.edu/cgi-bin/hgTracks?db=rn4&position=chr1:140400369-140401681
2_myc-MyRF	104	1	140894329	140895155	826	33	140894496	8.96154	http://genome.ucsc.edu/cgi-bin/hgTracks?db=rn4&position=chr1:140893829-140895655
2_myc-MyRF	105	1	145894773	145895118	345	11	145894960	7.09091	http://genome.ucsc.edu/cgi-bin/hgTracks?db=rn4&position=chr1:145894273-145895618
2_myc-MyRF	106	1	146706964	146707325	361	28	146707104	15.3636	http://genome.ucsc.edu/cgi-bin/hgTracks?db=rn4&position=chr1:146706464-146707825
2_myc-MyRF	107	1	146710168	146710548	380	12	146710288	7.25	http://genome.ucsc.edu/cgi-bin/hgTracks?db=rn4&position=chr1:146709668-146711048
2_myc-MyRF	108	1	146949928	146950247	319	10	146950144	6.1	http://genome.ucsc.edu/cgi-bin/hgTracks?db=rn4&position=chr1:146949428-146950747
2_myc-MyRF	109	1	146978994	146979848	854	23	146979504	9.81481	http://genome.ucsc.edu/cgi-bin/hgTracks?db=rn4&position=chr1:146978494-146980348
2_myc-MyRF	110	1	153627000	153627584	584	44	153627296	15.3684	http://genome.ucsc.edu/cgi-bin/hgTracks?db=rn4&position=chr1:153626500-153628084
2_myc-MyRF	111	1	154537143	154537460	317	11	154537360	6.7	http://genome.ucsc.edu/cgi-bin/hgTracks?db=rn4&position=chr1:154536643-154537960
2_myc-MyRF	112	1	156192641	156193051	410	29	156192928	12.5	http://genome.ucsc.edu/cgi-bin/hgTracks?db=rn4&position=chr1:156192141-156193551
2_myc-MyRF	113	1	156361623	156361982	359	20	156361728	10.1818	http://genome.ucsc.edu/cgi-bin/hgTracks?db=rn4&position=chr1:156361123-156362482
2_myc-MyRF	114	1	156514779	156515718	939	25	156515360	9.65517	http://genome.ucsc.edu/cgi-bin/hgTracks?db=rn4&position=chr1:156514279-156516218
2_myc-MyRF	115	1	156807486	156807965	479	23	156807712	10.2	http://genome.ucsc.edu/cgi-bin/hgTracks?db=rn4&position=chr1:156806986-156808465
2_myc-MyRF	116	1	157873681	157874128	447	15	157873792	9.57143	http://genome.ucsc.edu/cgi-bin/hgTracks?db=rn4&position=chr1:157873181-157874628
2_myc-MyRF	117	1	158310230	158311050	820	29	158310432	9.46154	http://genome.ucsc.edu/cgi-bin/hgTracks?db=rn4&position=chr1:158309730-158311550
2_myc-MyRF	118	1	159731223	159731760	537	35	159731424	13.8235	http://genome.ucsc.edu/cgi-bin/hgTracks?db=rn4&position=chr1:159730723-159732260
2_myc-MyRF	119	1	163299179	163300181	1002	27	163299680	10.1935	http://genome.ucsc.edu/cgi-bin/hgTracks?db=rn4&position=chr1:163298679-163300681
2_myc-MyRF	120	1	163484551	163485615	1064	34	163484960	11.6364	http://genome.ucsc.edu/cgi-bin/hgTracks?db=rn4&position=chr1:163484051-163486115
2_myc-MyRF	121	1	164977317	164977822	505	18	164977600	9	http://genome.ucsc.edu/cgi-bin/hgTracks?db=rn4&position=chr1:164976817-164978322
2_myc-MyRF	122	1	165106501	165107288	787	41	165106800	13.0417	http://genome.ucsc.edu/cgi-bin/hgTracks?db=rn4&position=chr1:165106001-165107788
2_myc-MyRF	123	1	168459222	168459795	573	26	168459520	12.2222	http://genome.ucsc.edu/cgi-bin/hgTracks?db=rn4&position=chr1:168458722-168460295
2_myc-MyRF	124	1	168535246	168536074	828	32	168535808	14.12	http://genome.ucsc.edu/cgi-bin/hgTracks?db=rn4&position=chr1:168534746-168536574
2_myc-MyRF	125	1	169920120	169920828	708	66	169920448	20.6364	http://genome.ucsc.edu/cgi-bin/hgTracks?db=rn4&position=chr1:169919620-169921328
2_myc-MyRF	126	1	170054181	170054619	438	19	170054432	12.3077	http://genome.ucsc.edu/cgi-bin/hgTracks?db=rn4&position=chr1:170053681-170055119
2_myc-MyRF	127	1	170310353	170310993	640	20	170310624	8.25	http://genome.ucsc.edu/cgi-bin/hgTracks?db=rn4&position=chr1:170309853-170311493
2_myc-MyRF	128	1	172142054	172142684	630	14	172142432	6.94737	http://genome.ucsc.edu/cgi-bin/hgTracks?db=rn4&position=chr1:172141554-172143184
2_myc-MyRF	129	1	172157922	172158744	822	66	172158272	19.2	http://genome.ucsc.edu/cgi-bin/hgTracks?db=rn4&position=chr1:172157422-172159244
2_myc-MyRF	130	1	172309261	172309848	587	19	172309504	9.5	http://genome.ucsc.edu/cgi-bin/hgTracks?db=rn4&position=chr1:172308761-172310348
2_myc-MyRF	131	1	173976834	173977316	482	16	173977088	8.4	http://genome.ucsc.edu/cgi-bin/hgTracks?db=rn4&position=chr1:173976334-173977816
2_myc-MyRF	132	1	174316144	174316579	435	11	174316352	5.35714	http://genome.ucsc.edu/cgi-bin/hgTracks?db=rn4&position=chr1:174315644-174317079
2_myc-MyRF	133	1	174648537	174648844	307	10	174648608	7.4	http://genome.ucsc.edu/cgi-bin/hgTracks?db=rn4&position=chr1:174648037-174649344
2_myc-MyRF	134	1	175573791	175574361	570	23	175574112	10	http://genome.ucsc.edu/cgi-bin/hgTracks?db=rn4&position=chr1:175573291-175574861
2_myc-MyRF	135	1	176756165	176756460	295	11	176756288	6	http://genome.ucsc.edu/cgi-bin/hgTracks?db=rn4&position=chr1:176755665-176756960
2_myc-MyRF	136	1	176794092	176794779	687	36	176794432	11.9524	http://genome.ucsc.edu/cgi-bin/hgTracks?db=rn4&position=chr1:176793592-176795279
2_myc-MyRF	137	1	180498714	180499386	672	17	180498880	9.09524	http://genome.ucsc.edu/cgi-bin/hgTracks?db=rn4&position=chr1:180498214-180499886
2_myc-MyRF	138	1	181526966	181527338	372	33	181527072	16.3636	http://genome.ucsc.edu/cgi-bin/hgTracks?db=rn4&position=chr1:181526466-181527838
2_myc-MyRF	139	1	182059592	182060222	630	50	182059936	18.2222	http://genome.ucsc.edu/cgi-bin/hgTracks?db=rn4&position=chr1:182059092-182060722
2_myc-MyRF	140	1	182078098	182078518	420	19	182078304	7.46154	http://genome.ucsc.edu/cgi-bin/hgTracks?db=rn4&position=chr1:182077598-182079018
2_myc-MyRF	141	1	182111532	182111880	348	15	182111680	8.9	http://genome.ucsc.edu/cgi-bin/hgTracks?db=rn4&position=chr1:182111032-182112380
2_myc-MyRF	142	1	186187464	186187870	406	15	186187616	6.33333	http://genome.ucsc.edu/cgi-bin/hgTracks?db=rn4&position=chr1:186186964-186188370
2_myc-MyRF	143	1	186469389	186469974	585	84	186469536	26.9444	http://genome.ucsc.edu/cgi-bin/hgTracks?db=rn4&position=chr1:186468889-186470474
2_myc-MyRF	144	1	187124980	187125622	642	26	187125264	9.7	http://genome.ucsc.edu/cgi-bin/hgTracks?db=rn4&position=chr1:187124480-187126122
2_myc-MyRF	145	1	188088723	188089011	288	7	188088853	5.44444	http://genome.ucsc.edu/cgi-bin/hgTracks?db=rn4&position=chr1:188088223-188089511
2_myc-MyRF	146	1	188946442	188946979	537	22	188946688	9.94118	http://genome.ucsc.edu/cgi-bin/hgTracks?db=rn4&position=chr1:188945942-188947479
2_myc-MyRF	147	1	189382265	189382777	512	16	189382464	9.125	http://genome.ucsc.edu/cgi-bin/hgTracks?db=rn4&position=chr1:189381765-189383277
2_myc-MyRF	148	1	189541776	189542254	478	16	189542016	7.6	http://genome.ucsc.edu/cgi-bin/hgTracks?db=rn4&position=chr1:189541276-189542754
2_myc-MyRF	149	1	189630566	189631385	819	32	189630752	12.24	http://genome.ucsc.edu/cgi-bin/hgTracks?db=rn4&position=chr1:189630066-189631885
2_myc-MyRF	150	1	190142237	190143253	1016	32	190142592	11.9688	http://genome.ucsc.edu/cgi-bin/hgTracks?db=rn4&position=chr1:190141737-190143753
2_myc-MyRF	151	1	190270926	190271259	333	24	190271136	11.1	http://genome.ucsc.edu/cgi-bin/hgTracks?db=rn4&position=chr1:190270426-190271759
2_myc-MyRF	152	1	190496529	190496914	385	29	190496672	11.8333	http://genome.ucsc.edu/cgi-bin/hgTracks?db=rn4&position=chr1:190496029-190497414
2_myc-MyRF	153	1	192152634	192153134	500	24	192152944	9.8125	http://genome.ucsc.edu/cgi-bin/hgTracks?db=rn4&position=chr1:192152134-192153634
2_myc-MyRF	154	1	192157030	192157671	641	13	192157152	7.55	http://genome.ucsc.edu/cgi-bin/hgTracks?db=rn4&position=chr1:192156530-192158171
2_myc-MyRF	155	1	192185465	192185721	256	16	192185552	9.25	http://genome.ucsc.edu/cgi-bin/hgTracks?db=rn4&position=chr1:192184965-192186221
2_myc-MyRF	156	1	192262229	192262766	537	13	192262528	6.64706	http://genome.ucsc.edu/cgi-bin/hgTracks?db=rn4&position=chr1:192261729-192263266
2_myc-MyRF	157	1	192544268	192544608	340	18	192544464	9.54545	http://genome.ucsc.edu/cgi-bin/hgTracks?db=rn4&position=chr1:192543768-192545108
2_myc-MyRF	158	1	193658984	193659569	585	27	193659328	11.7778	http://genome.ucsc.edu/cgi-bin/hgTracks?db=rn4&position=chr1:193658484-193660069
2_myc-MyRF	159	1	194231242	194231642	400	9	194231328	6	http://genome.ucsc.edu/cgi-bin/hgTracks?db=rn4&position=chr1:194230742-194232142
2_myc-MyRF	160	1	194517437	194517905	468	29	194517600	14.6	http://genome.ucsc.edu/cgi-bin/hgTracks?db=rn4&position=chr1:194516937-194518405
2_myc-MyRF	161	1	195166428	195167025	597	19	195166720	6.61111	http://genome.ucsc.edu/cgi-bin/hgTracks?db=rn4&position=chr1:195165928-195167525
2_myc-MyRF	162	1	198734811	198735254	443	12	198735093	7	http://genome.ucsc.edu/cgi-bin/hgTracks?db=rn4&position=chr1:198734311-198735754
2_myc-MyRF	163	1	198754203	198755662	1459	62	198754688	15.3696	http://genome.ucsc.edu/cgi-bin/hgTracks?db=rn4&position=chr1:198753703-198756162
2_myc-MyRF	164	1	198856286	198856779	493	51	198856592	17.6875	http://genome.ucsc.edu/cgi-bin/hgTracks?db=rn4&position=chr1:198855786-198857279
2_myc-MyRF	165	1	199363829	199365163	1334	43	199364512	16.9512	http://genome.ucsc.edu/cgi-bin/hgTracks?db=rn4&position=chr1:199363329-199365663
2_myc-MyRF	166	1	199710571	199711111	540	19	199710848	9.41177	http://genome.ucsc.edu/cgi-bin/hgTracks?db=rn4&position=chr1:199710071-199711611
2_myc-MyRF	167	1	199733788	199734424	636	45	199733920	17.8	http://genome.ucsc.edu/cgi-bin/hgTracks?db=rn4&position=chr1:199733288-199734924
2_myc-MyRF	168	1	199779057	199780038	981	12	199779776	4.83333	http://genome.ucsc.edu/cgi-bin/hgTracks?db=rn4&position=chr1:199778557-199780538
2_myc-MyRF	169	1	199905246	199905808	562	22	199905504	10.1667	http://genome.ucsc.edu/cgi-bin/hgTracks?db=rn4&position=chr1:199904746-199906308
2_myc-MyRF	170	1	201204684	201205012	328	11	201204896	5.5	http://genome.ucsc.edu/cgi-bin/hgTracks?db=rn4&position=chr1:201204184-201205512
2_myc-MyRF	171	1	201563083	201563624	541	17	201563232	6.76471	http://genome.ucsc.edu/cgi-bin/hgTracks?db=rn4&position=chr1:201562583-201564124
2_myc-MyRF	172	1	202818920	202819372	452	21	202819104	8.78571	http://genome.ucsc.edu/cgi-bin/hgTracks?db=rn4&position=chr1:202818420-202819872
2_myc-MyRF	173	1	203457978	203458672	694	15	203458432	6.18182	http://genome.ucsc.edu/cgi-bin/hgTracks?db=rn4&position=chr1:203457478-203459172
2_myc-MyRF	174	1	203822218	203822987	769	22	203822464	9.16667	http://genome.ucsc.edu/cgi-bin/hgTracks?db=rn4&position=chr1:203821718-203823487
2_myc-MyRF	175	1	203869642	203870016	374	11	203869856	7.09091	http://genome.ucsc.edu/cgi-bin/hgTracks?db=rn4&position=chr1:203869142-203870516
2_myc-MyRF	176	1	204882592	204882943	351	8	204882816	5.72727	http://genome.ucsc.edu/cgi-bin/hgTracks?db=rn4&position=chr1:204882092-204883443
2_myc-MyRF	177	1	206566239	206566603	364	18	206566464	9	http://genome.ucsc.edu/cgi-bin/hgTracks?db=rn4&position=chr1:206565739-206567103
2_myc-MyRF	178	1	208234550	208235045	495	46	208234688	21	http://genome.ucsc.edu/cgi-bin/hgTracks?db=rn4&position=chr1:208234050-208235545
2_myc-MyRF	179	1	209057080	209057843	763	16	209057248	8.875	http://genome.ucsc.edu/cgi-bin/hgTracks?db=rn4&position=chr1:209056580-209058343
2_myc-MyRF	180	1	209455990	209456377	387	10	209456181	7	http://genome.ucsc.edu/cgi-bin/hgTracks?db=rn4&position=chr1:209455490-209456877
2_myc-MyRF	181	1	209842453	209842754	301	15	209842624	8.7	http://genome.ucsc.edu/cgi-bin/hgTracks?db=rn4&position=chr1:209841953-209843254
2_myc-MyRF	182	1	211469024	211469587	563	13	211469184	6.77778	http://genome.ucsc.edu/cgi-bin/hgTracks?db=rn4&position=chr1:211468524-211470087
2_myc-MyRF	183	1	212716694	212717700	1006	1055	212717120	345.387	http://genome.ucsc.edu/cgi-bin/hgTracks?db=rn4&position=chr1:212716194-212718200
2_myc-MyRF	184	1	212819021	212819555	534	12	212819376	7.41176	http://genome.ucsc.edu/cgi-bin/hgTracks?db=rn4&position=chr1:212818521-212820055
2_myc-MyRF	185	1	218837733	218838123	390	12	218837824	5.83333	http://genome.ucsc.edu/cgi-bin/hgTracks?db=rn4&position=chr1:218837233-218838623
2_myc-MyRF	186	1	219667647	219668051	404	17	219667872	8.84615	http://genome.ucsc.edu/cgi-bin/hgTracks?db=rn4&position=chr1:219667147-219668551
2_myc-MyRF	187	1	224889149	224889661	512	26	224889440	9.4375	http://genome.ucsc.edu/cgi-bin/hgTracks?db=rn4&position=chr1:224888649-224890161
2_myc-MyRF	188	1	224952055	224953130	1075	20	224952416	7.91176	http://genome.ucsc.edu/cgi-bin/hgTracks?db=rn4&position=chr1:224951555-224953630
2_myc-MyRF	189	1	225777980	225778378	398	11	225778240	5.75	http://genome.ucsc.edu/cgi-bin/hgTracks?db=rn4&position=chr1:225777480-225778878
2_myc-MyRF	190	1	225968916	225969595	679	16	225969248	8.38095	http://genome.ucsc.edu/cgi-bin/hgTracks?db=rn4&position=chr1:225968416-225970095
2_myc-MyRF	191	1	225981522	225981854	332	10	225981728	5.5	http://genome.ucsc.edu/cgi-bin/hgTracks?db=rn4&position=chr1:225981022-225982354
2_myc-MyRF	192	1	226321032	226321421	389	19	226321248	11.25	http://genome.ucsc.edu/cgi-bin/hgTracks?db=rn4&position=chr1:226320532-226321921
2_myc-MyRF	193	1	226414083	226414720	637	26	226414480	11.45	http://genome.ucsc.edu/cgi-bin/hgTracks?db=rn4&position=chr1:226413583-226415220
2_myc-MyRF	194	1	226414741	226415724	983	20	226415456	7.90323	http://genome.ucsc.edu/cgi-bin/hgTracks?db=rn4&position=chr1:226414241-226416224
2_myc-MyRF	195	1	226565663	226566142	479	17	226565824	7.93333	http://genome.ucsc.edu/cgi-bin/hgTracks?db=rn4&position=chr1:226565163-226566642
2_myc-MyRF	196	1	227670818	227671349	531	10	227670976	5.4375	http://genome.ucsc.edu/cgi-bin/hgTracks?db=rn4&position=chr1:227670318-227671849
2_myc-MyRF	197	1	227885159	227885693	534	23	227885440	9.9375	http://genome.ucsc.edu/cgi-bin/hgTracks?db=rn4&position=chr1:227884659-227886193
2_myc-MyRF	198	1	228836524	228837188	664	18	228836784	11.1905	http://genome.ucsc.edu/cgi-bin/hgTracks?db=rn4&position=chr1:228836024-228837688
2_myc-MyRF	199	1	230278785	230279183	398	14	230278976	7.83333	http://genome.ucsc.edu/cgi-bin/hgTracks?db=rn4&position=chr1:230278285-230279683
2_myc-MyRF	200	1	230676232	230676933	701	46	230676544	17.8182	http://genome.ucsc.edu/cgi-bin/hgTracks?db=rn4&position=chr1:230675732-230677433
2_myc-MyRF	201	1	230918866	230919357	491	20	230919040	8.13333	http://genome.ucsc.edu/cgi-bin/hgTracks?db=rn4&position=chr1:230918366-230919857
2_myc-MyRF	202	1	231694651	231695369	718	14	231695168	7.13043	http://genome.ucsc.edu/cgi-bin/hgTracks?db=rn4&position=chr1:231694151-231695869
2_myc-MyRF	203	1	232166859	232167133	274	9	232166944	5.25	http://genome.ucsc.edu/cgi-bin/hgTracks?db=rn4&position=chr1:232166359-232167633
2_myc-MyRF	204	1	232408061	232408246	185	12	232408128	7.83333	http://genome.ucsc.edu/cgi-bin/hgTracks?db=rn4&position=chr1:232407561-232408746
2_myc-MyRF	205	1	232635968	232636395	427	14	232636224	7.84615	http://genome.ucsc.edu/cgi-bin/hgTracks?db=rn4&position=chr1:232635468-232636895
2_myc-MyRF	206	1	234058235	234058742	507	16	234058528	7.33333	http://genome.ucsc.edu/cgi-bin/hgTracks?db=rn4&position=chr1:234057735-234059242
2_myc-MyRF	207	1	234263819	234264344	525	12	234264096	4.75	http://genome.ucsc.edu/cgi-bin/hgTracks?db=rn4&position=chr1:234263319-234264844
2_myc-MyRF	208	1	234855759	234856235	476	16	234856032	6.92857	http://genome.ucsc.edu/cgi-bin/hgTracks?db=rn4&position=chr1:234855259-234856735
2_myc-MyRF	209	1	236368232	236368751	519	46	236368448	17.875	http://genome.ucsc.edu/cgi-bin/hgTracks?db=rn4&position=chr1:236367732-236369251
2_myc-MyRF	210	1	236556236	236556847	611	17	236556576	9.36842	http://genome.ucsc.edu/cgi-bin/hgTracks?db=rn4&position=chr1:236555736-236557347
2_myc-MyRF	211	1	237412792	237413120	328	11	237412896	6.09091	http://genome.ucsc.edu/cgi-bin/hgTracks?db=rn4&position=chr1:237412292-237413620
2_myc-MyRF	212	1	240339058	240339525	467	13	240339264	7.42857	http://genome.ucsc.edu/cgi-bin/hgTracks?db=rn4&position=chr1:240338558-240340025
2_myc-MyRF	213	1	240594346	240594833	487	11	240594560	7.4	http://genome.ucsc.edu/cgi-bin/hgTracks?db=rn4&position=chr1:240593846-240595333
2_myc-MyRF	214	1	246331920	246332422	502	18	246332224	8.5625	http://genome.ucsc.edu/cgi-bin/hgTracks?db=rn4&position=chr1:246331420-246332922
2_myc-MyRF	215	1	246421328	246421646	318	16	246421424	7.9	http://genome.ucsc.edu/cgi-bin/hgTracks?db=rn4&position=chr1:246420828-246422146
2_myc-MyRF	216	1	246932296	246932736	440	13	246932512	7.53846	http://genome.ucsc.edu/cgi-bin/hgTracks?db=rn4&position=chr1:246931796-246933236
2_myc-MyRF	217	1	247159129	247159643	514	24	247159360	9.625	http://genome.ucsc.edu/cgi-bin/hgTracks?db=rn4&position=chr1:247158629-247160143
2_myc-MyRF	218	1	250096722	250097164	442	18	250096992	10.1429	http://genome.ucsc.edu/cgi-bin/hgTracks?db=rn4&position=chr1:250096222-250097664
2_myc-MyRF	219	1	250985489	250985844	355	14	250985696	7.18182	http://genome.ucsc.edu/cgi-bin/hgTracks?db=rn4&position=chr1:250984989-250986344
2_myc-MyRF	220	1	251667011	251667573	562	22	251667232	10.4706	http://genome.ucsc.edu/cgi-bin/hgTracks?db=rn4&position=chr1:251666511-251668073
2_myc-MyRF	221	1	253460612	253460941	329	10	253460848	6.1	http://genome.ucsc.edu/cgi-bin/hgTracks?db=rn4&position=chr1:253460112-253461441
2_myc-MyRF	222	1	253816608	253816937	329	10	253816704	5.45455	http://genome.ucsc.edu/cgi-bin/hgTracks?db=rn4&position=chr1:253816108-253817437
2_myc-MyRF	223	1	256397154	256397526	372	23	256397360	12.8182	http://genome.ucsc.edu/cgi-bin/hgTracks?db=rn4&position=chr1:256396654-256398026
2_myc-MyRF	224	1	259649418	259649960	542	10	259649840	5.82353	http://genome.ucsc.edu/cgi-bin/hgTracks?db=rn4&position=chr1:259648918-259650460
2_myc-MyRF	225	1	260153227	260153931	704	48	260153536	14.3333	http://genome.ucsc.edu/cgi-bin/hgTracks?db=rn4&position=chr1:260152727-260154431
2_myc-MyRF	226	1	260166945	260167747	802	28	260167344	13.68	http://genome.ucsc.edu/cgi-bin/hgTracks?db=rn4&position=chr1:260166445-260168247
2_myc-MyRF	227	1	260350475	260350790	315	6	260350592	4.7	http://genome.ucsc.edu/cgi-bin/hgTracks?db=rn4&position=chr1:260349975-260351290
2_myc-MyRF	228	1	262244824	262245672	848	27	262245152	11.4074	http://genome.ucsc.edu/cgi-bin/hgTracks?db=rn4&position=chr1:262244324-262246172
2_myc-MyRF	229	1	262334732	262335271	539	41	262334976	16.8235	http://genome.ucsc.edu/cgi-bin/hgTracks?db=rn4&position=chr1:262334232-262335771
2_myc-MyRF	230	1	266908653	266909022	369	21	266908784	11.7273	http://genome.ucsc.edu/cgi-bin/hgTracks?db=rn4&position=chr1:266908153-266909522
2_myc-MyRF	231	10	4612131	4612846	715	18	4612464	9.45455	http://genome.ucsc.edu/cgi-bin/hgTracks?db=rn4&position=chr10:4611631-4613346
2_myc-MyRF	232	10	5193065	5193512	447	20	5193200	8.85714	http://genome.ucsc.edu/cgi-bin/hgTracks?db=rn4&position=chr10:5192565-5194012
2_myc-MyRF	233	10	7404247	7404905	658	17	7404640	7.57143	http://genome.ucsc.edu/cgi-bin/hgTracks?db=rn4&position=chr10:7403747-7405405
2_myc-MyRF	234	10	9662294	9662682	388	10	9662528	6.83333	http://genome.ucsc.edu/cgi-bin/hgTracks?db=rn4&position=chr10:9661794-9663182
2_myc-MyRF	235	10	10611790	10612383	593	24	10612000	12.2222	http://genome.ucsc.edu/cgi-bin/hgTracks?db=rn4&position=chr10:10611290-10612883
2_myc-MyRF	236	10	10778464	10779104	640	19	10778816	8.95238	http://genome.ucsc.edu/cgi-bin/hgTracks?db=rn4&position=chr10:10777964-10779604
2_myc-MyRF	237	10	10783242	10784310	1068	19	10784160	8.42424	http://genome.ucsc.edu/cgi-bin/hgTracks?db=rn4&position=chr10:10782742-10784810
2_myc-MyRF	238	10	10906945	10907250	305	13	10907040	5.88889	http://genome.ucsc.edu/cgi-bin/hgTracks?db=rn4&position=chr10:10906445-10907750
2_myc-MyRF	239	10	11144934	11145423	489	14	11145120	8.66667	http://genome.ucsc.edu/cgi-bin/hgTracks?db=rn4&position=chr10:11144434-11145923
2_myc-MyRF	240	10	12821578	12821997	419	19	12821808	8.84615	http://genome.ucsc.edu/cgi-bin/hgTracks?db=rn4&position=chr10:12821078-12822497
2_myc-MyRF	241	10	13352191	13352531	340	10	13352416	6.54545	http://genome.ucsc.edu/cgi-bin/hgTracks?db=rn4&position=chr10:13351691-13353031
2_myc-MyRF	242	10	13946722	13947137	415	17	13946816	10.0833	http://genome.ucsc.edu/cgi-bin/hgTracks?db=rn4&position=chr10:13946222-13947637
2_myc-MyRF	243	10	14612135	14612367	232	13	14612256	7.85714	http://genome.ucsc.edu/cgi-bin/hgTracks?db=rn4&position=chr10:14611635-14612867
2_myc-MyRF	244	10	14645219	14645734	515	18	14645328	7.875	http://genome.ucsc.edu/cgi-bin/hgTracks?db=rn4&position=chr10:14644719-14646234
2_myc-MyRF	245	10	14679761	14680510	749	27	14680192	8.82609	http://genome.ucsc.edu/cgi-bin/hgTracks?db=rn4&position=chr10:14679261-14681010
2_myc-MyRF	246	10	14767519	14768223	704	23	14767904	8.77273	http://genome.ucsc.edu/cgi-bin/hgTracks?db=rn4&position=chr10:14767019-14768723
2_myc-MyRF	247	10	14769537	14770073	536	29	14769824	11.25	http://genome.ucsc.edu/cgi-bin/hgTracks?db=rn4&position=chr10:14769037-14770573
2_myc-MyRF	248	10	14919554	14920441	887	27	14920128	12.5185	http://genome.ucsc.edu/cgi-bin/hgTracks?db=rn4&position=chr10:14919054-14920941
2_myc-MyRF	249	10	14929726	14930351	625	36	14930048	14.4	http://genome.ucsc.edu/cgi-bin/hgTracks?db=rn4&position=chr10:14929226-14930851
2_myc-MyRF	250	10	15162148	15162625	477	31	15162272	13.4667	http://genome.ucsc.edu/cgi-bin/hgTracks?db=rn4&position=chr10:15161648-15163125
2_myc-MyRF	251	10	15187207	15187743	536	34	15187408	11.6875	http://genome.ucsc.edu/cgi-bin/hgTracks?db=rn4&position=chr10:15186707-15188243
2_myc-MyRF	252	10	15656031	15657011	980	26	15656256	9.16129	http://genome.ucsc.edu/cgi-bin/hgTracks?db=rn4&position=chr10:15655531-15657511
2_myc-MyRF	253	10	16295582	16296129	547	24	16295872	10.2353	http://genome.ucsc.edu/cgi-bin/hgTracks?db=rn4&position=chr10:16295082-16296629
2_myc-MyRF	254	10	16914620	16915144	524	13	16914880	4.9375	http://genome.ucsc.edu/cgi-bin/hgTracks?db=rn4&position=chr10:16914120-16915644
2_myc-MyRF	255	10	16942665	16943350	685	10	16942992	6.85714	http://genome.ucsc.edu/cgi-bin/hgTracks?db=rn4&position=chr10:16942165-16943850
2_myc-MyRF	256	10	17200616	17201388	772	21	17200960	12.2917	http://genome.ucsc.edu/cgi-bin/hgTracks?db=rn4&position=chr10:17200116-17201888
2_myc-MyRF	257	10	18415260	18415537	277	10	18415360	5.22222	http://genome.ucsc.edu/cgi-bin/hgTracks?db=rn4&position=chr10:18414760-18416037
2_myc-MyRF	258	10	18725652	18725945	293	8	18725728	5.44444	http://genome.ucsc.edu/cgi-bin/hgTracks?db=rn4&position=chr10:18725152-18726445
2_myc-MyRF	259	10	18749814	18750107	293	9	18749984	6.33333	http://genome.ucsc.edu/cgi-bin/hgTracks?db=rn4&position=chr10:18749314-18750607
2_myc-MyRF	260	10	19256053	19256784	731	19	19256384	10.1304	http://genome.ucsc.edu/cgi-bin/hgTracks?db=rn4&position=chr10:19255553-19257284
2_myc-MyRF	261	10	22309228	22309708	480	17	22309376	7.53333	http://genome.ucsc.edu/cgi-bin/hgTracks?db=rn4&position=chr10:22308728-22310208
2_myc-MyRF	262	10	22988856	22989160	304	14	22988992	7.7	http://genome.ucsc.edu/cgi-bin/hgTracks?db=rn4&position=chr10:22988356-22989660
2_myc-MyRF	263	10	28629421	28630002	581	20	28629760	9.94444	http://genome.ucsc.edu/cgi-bin/hgTracks?db=rn4&position=chr10:28628921-28630502
2_myc-MyRF	264	10	28673636	28674575	939	51	28674048	17.931	http://genome.ucsc.edu/cgi-bin/hgTracks?db=rn4&position=chr10:28673136-28675075
2_myc-MyRF	265	10	29247003	29247376	373	14	29247264	5.83333	http://genome.ucsc.edu/cgi-bin/hgTracks?db=rn4&position=chr10:29246503-29247876
2_myc-MyRF	266	10	31342771	31343762	991	66	31343072	17.5484	http://genome.ucsc.edu/cgi-bin/hgTracks?db=rn4&position=chr10:31342271-31344262
2_myc-MyRF	267	10	31551382	31551858	476	31	31551680	10.8667	http://genome.ucsc.edu/cgi-bin/hgTracks?db=rn4&position=chr10:31550882-31552358
2_myc-MyRF	268	10	33103582	33103943	361	8	33103680	5.41667	http://genome.ucsc.edu/cgi-bin/hgTracks?db=rn4&position=chr10:33103082-33104443
2_myc-MyRF	269	10	35160338	35160805	467	13	35160544	6.8	http://genome.ucsc.edu/cgi-bin/hgTracks?db=rn4&position=chr10:35159838-35161305
2_myc-MyRF	270	10	35430188	35431189	1001	26	35430496	10.4516	http://genome.ucsc.edu/cgi-bin/hgTracks?db=rn4&position=chr10:35429688-35431689
2_myc-MyRF	271	10	35989797	35990373	576	18	35990144	8.72222	http://genome.ucsc.edu/cgi-bin/hgTracks?db=rn4&position=chr10:35989297-35990873
2_myc-MyRF	272	10	36189225	36189458	233	10	36189312	6.14286	http://genome.ucsc.edu/cgi-bin/hgTracks?db=rn4&position=chr10:36188725-36189958
2_myc-MyRF	273	10	37031384	37032106	722	24	37031872	11.5	http://genome.ucsc.edu/cgi-bin/hgTracks?db=rn4&position=chr10:37030884-37032606
2_myc-MyRF	274	10	37872540	37873231	691	20	37872896	7.5	http://genome.ucsc.edu/cgi-bin/hgTracks?db=rn4&position=chr10:37872040-37873731
2_myc-MyRF	275	10	38530697	38531257	560	50	38530912	18.2353	http://genome.ucsc.edu/cgi-bin/hgTracks?db=rn4&position=chr10:38530197-38531757
2_myc-MyRF	276	10	38544145	38544944	799	30	38544288	10.36	http://genome.ucsc.edu/cgi-bin/hgTracks?db=rn4&position=chr10:38543645-38545444
2_myc-MyRF	277	10	40835927	40836271	344	15	40836080	8.27273	http://genome.ucsc.edu/cgi-bin/hgTracks?db=rn4&position=chr10:40835427-40836771
2_myc-MyRF	278	10	43210186	43210471	285	9	43210384	6	http://genome.ucsc.edu/cgi-bin/hgTracks?db=rn4&position=chr10:43209686-43210971
2_myc-MyRF	279	10	43281569	43282185	616	11	43281840	7	http://genome.ucsc.edu/cgi-bin/hgTracks?db=rn4&position=chr10:43281069-43282685
2_myc-MyRF	280	10	43500904	43501309	405	21	43501024	8.41667	http://genome.ucsc.edu/cgi-bin/hgTracks?db=rn4&position=chr10:43500404-43501809
2_myc-MyRF	281	10	46010190	46010875	685	19	46010704	9.3	http://genome.ucsc.edu/cgi-bin/hgTracks?db=rn4&position=chr10:46009690-46011375
2_myc-MyRF	282	10	46337244	46337492	248	14	46337328	9.625	http://genome.ucsc.edu/cgi-bin/hgTracks?db=rn4&position=chr10:46336744-46337992
2_myc-MyRF	283	10	46370189	46370775	586	17	46370480	8.05556	http://genome.ucsc.edu/cgi-bin/hgTracks?db=rn4&position=chr10:46369689-46371275
2_myc-MyRF	284	10	46685095	46685430	335	14	46685248	7.8	http://genome.ucsc.edu/cgi-bin/hgTracks?db=rn4&position=chr10:46684595-46685930
2_myc-MyRF	285	10	46849002	46849530	528	43	46849216	14.5625	http://genome.ucsc.edu/cgi-bin/hgTracks?db=rn4&position=chr10:46848502-46850030
2_myc-MyRF	286	10	46949805	46950461	656	24	46950176	12.2	http://genome.ucsc.edu/cgi-bin/hgTracks?db=rn4&position=chr10:46949305-46950961
2_myc-MyRF	287	10	47654861	47655509	648	15	47655264	7.35	http://genome.ucsc.edu/cgi-bin/hgTracks?db=rn4&position=chr10:47654361-47656009
2_myc-MyRF	288	10	47710822	47711344	522	18	47711040	7.375	http://genome.ucsc.edu/cgi-bin/hgTracks?db=rn4&position=chr10:47710322-47711844
2_myc-MyRF	289	10	54235731	54236529	798	41	54236000	17.52	http://genome.ucsc.edu/cgi-bin/hgTracks?db=rn4&position=chr10:54235231-54237029
2_myc-MyRF	290	10	54700493	54700907	414	14	54700672	7.84615	http://genome.ucsc.edu/cgi-bin/hgTracks?db=rn4&position=chr10:54699993-54701407
2_myc-MyRF	291	10	55204686	55205135	449	11	55204928	6.14286	http://genome.ucsc.edu/cgi-bin/hgTracks?db=rn4&position=chr10:55204186-55205635
2_myc-MyRF	292	10	56157821	56158497	676	16	56158208	5.95455	http://genome.ucsc.edu/cgi-bin/hgTracks?db=rn4&position=chr10:56157321-56158997
2_myc-MyRF	293	10	56578600	56579409	809	14	56578880	8.68	http://genome.ucsc.edu/cgi-bin/hgTracks?db=rn4&position=chr10:56578100-56579909
2_myc-MyRF	294	10	57388057	57388340	283	6	57388176	4.66667	http://genome.ucsc.edu/cgi-bin/hgTracks?db=rn4&position=chr10:57387557-57388840
2_myc-MyRF	295	10	57477249	57477771	522	13	57477579	9.375	http://genome.ucsc.edu/cgi-bin/hgTracks?db=rn4&position=chr10:57476749-57478271
2_myc-MyRF	296	10	57905982	57906822	840	21	57906560	8.42308	http://genome.ucsc.edu/cgi-bin/hgTracks?db=rn4&position=chr10:57905482-57907322
2_myc-MyRF	297	10	58430353	58430890	537	19	58430752	9.75	http://genome.ucsc.edu/cgi-bin/hgTracks?db=rn4&position=chr10:58429853-58431390
2_myc-MyRF	298	10	58492677	58493073	396	16	58492912	9.58333	http://genome.ucsc.edu/cgi-bin/hgTracks?db=rn4&position=chr10:58492177-58493573
2_myc-MyRF	299	10	58528404	58529363	959	20	58528960	10.0667	http://genome.ucsc.edu/cgi-bin/hgTracks?db=rn4&position=chr10:58527904-58529863
2_myc-MyRF	300	10	58602167	58602998	831	39	58602400	13.6538	http://genome.ucsc.edu/cgi-bin/hgTracks?db=rn4&position=chr10:58601667-58603498
2_myc-MyRF	301	10	58625750	58626913	1163	73	58626528	18.5405	http://genome.ucsc.edu/cgi-bin/hgTracks?db=rn4&position=chr10:58625250-58627413
2_myc-MyRF	302	10	59339576	59340568	992	24	59340224	10.0645	http://genome.ucsc.edu/cgi-bin/hgTracks?db=rn4&position=chr10:59339076-59341068
2_myc-MyRF	303	10	59683009	59683686	677	20	59683296	8.95238	http://genome.ucsc.edu/cgi-bin/hgTracks?db=rn4&position=chr10:59682509-59684186
2_myc-MyRF	304	10	60157958	60158575	617	21	60158304	8.52632	http://genome.ucsc.edu/cgi-bin/hgTracks?db=rn4&position=chr10:60157458-60159075
2_myc-MyRF	305	10	62747558	62748064	506	11	62747808	6.5625	http://genome.ucsc.edu/cgi-bin/hgTracks?db=rn4&position=chr10:62747058-62748564
2_myc-MyRF	306	10	63827941	63828367	426	32	63828064	12.7692	http://genome.ucsc.edu/cgi-bin/hgTracks?db=rn4&position=chr10:63827441-63828867
2_myc-MyRF	307	10	63927530	63928028	498	34	63927904	20.4667	http://genome.ucsc.edu/cgi-bin/hgTracks?db=rn4&position=chr10:63927030-63928528
2_myc-MyRF	308	10	63966346	63966987	641	20	63966688	9.7	http://genome.ucsc.edu/cgi-bin/hgTracks?db=rn4&position=chr10:63965846-63967487
2_myc-MyRF	309	10	63970912	63971294	382	13	63971136	6.33333	http://genome.ucsc.edu/cgi-bin/hgTracks?db=rn4&position=chr10:63970412-63971794
2_myc-MyRF	310	10	64042366	64042835	469	19	64042656	7.8	http://genome.ucsc.edu/cgi-bin/hgTracks?db=rn4&position=chr10:64041866-64043335
2_myc-MyRF	311	10	65187181	65187503	322	5	65187315	3.8	http://genome.ucsc.edu/cgi-bin/hgTracks?db=rn4&position=chr10:65186681-65188003
2_myc-MyRF	312	10	67469115	67469705	590	19	67469440	6.94444	http://genome.ucsc.edu/cgi-bin/hgTracks?db=rn4&position=chr10:67468615-67470205
2_myc-MyRF	313	10	67572169	67572716	547	15	67572496	7.29412	http://genome.ucsc.edu/cgi-bin/hgTracks?db=rn4&position=chr10:67571669-67573216
2_myc-MyRF	314	10	68525897	68526438	541	31	68526112	11.1176	http://genome.ucsc.edu/cgi-bin/hgTracks?db=rn4&position=chr10:68525397-68526938
2_myc-MyRF	315	10	68793615	68793932	317	12	68793696	6.9	http://genome.ucsc.edu/cgi-bin/hgTracks?db=rn4&position=chr10:68793115-68794432
2_myc-MyRF	316	10	69027735	69028469	734	49	69028160	13.2174	http://genome.ucsc.edu/cgi-bin/hgTracks?db=rn4&position=chr10:69027235-69028969
2_myc-MyRF	317	10	69826946	69827285	339	11	69827072	6	http://genome.ucsc.edu/cgi-bin/hgTracks?db=rn4&position=chr10:69826446-69827785
2_myc-MyRF	318	10	70668658	70669139	481	9	70668896	5.06667	http://genome.ucsc.edu/cgi-bin/hgTracks?db=rn4&position=chr10:70668158-70669639
2_myc-MyRF	319	10	71034223	71034769	546	67	71034528	21.0588	http://genome.ucsc.edu/cgi-bin/hgTracks?db=rn4&position=chr10:71033723-71035269
2_myc-MyRF	320	10	71062224	71062962	738	36	71062400	11.5217	http://genome.ucsc.edu/cgi-bin/hgTracks?db=rn4&position=chr10:71061724-71063462
2_myc-MyRF	321	10	71125539	71125958	419	11	71125664	6.76923	http://genome.ucsc.edu/cgi-bin/hgTracks?db=rn4&position=chr10:71125039-71126458
2_myc-MyRF	322	10	72021357	72021684	327	8	72021536	5.1	http://genome.ucsc.edu/cgi-bin/hgTracks?db=rn4&position=chr10:72020857-72022184
2_myc-MyRF	323	10	72286519	72287195	676	35	72286784	12.4286	http://genome.ucsc.edu/cgi-bin/hgTracks?db=rn4&position=chr10:72286019-72287695
2_myc-MyRF	324	10	75219861	75220374	513	44	75220192	17.75	http://genome.ucsc.edu/cgi-bin/hgTracks?db=rn4&position=chr10:75219361-75220874
2_myc-MyRF	325	10	75718307	75718984	677	17	75718720	6.61905	http://genome.ucsc.edu/cgi-bin/hgTracks?db=rn4&position=chr10:75717807-75719484
2_myc-MyRF	326	10	75871958	75872809	851	25	75872512	9.11111	http://genome.ucsc.edu/cgi-bin/hgTracks?db=rn4&position=chr10:75871458-75873309
2_myc-MyRF	327	10	76588298	76588817	519	18	76588544	6.9375	http://genome.ucsc.edu/cgi-bin/hgTracks?db=rn4&position=chr10:76587798-76589317
2_myc-MyRF	328	10	76788794	76789374	580	11	76789344	6.77778	http://genome.ucsc.edu/cgi-bin/hgTracks?db=rn4&position=chr10:76788294-76789874
2_myc-MyRF	329	10	76953995	76954639	644	12	76954368	6.35	http://genome.ucsc.edu/cgi-bin/hgTracks?db=rn4&position=chr10:76953495-76955139
2_myc-MyRF	330	10	77015602	77016238	636	23	77015872	10.1	http://genome.ucsc.edu/cgi-bin/hgTracks?db=rn4&position=chr10:77015102-77016738
2_myc-MyRF	331	10	77059956	77060352	396	11	77060181	7.16667	http://genome.ucsc.edu/cgi-bin/hgTracks?db=rn4&position=chr10:77059456-77060852
2_myc-MyRF	332	10	78817305	78817815	510	10	78817568	5.375	http://genome.ucsc.edu/cgi-bin/hgTracks?db=rn4&position=chr10:78816805-78818315
2_myc-MyRF	333	10	82082072	82082563	491	31	82082288	15.9333	http://genome.ucsc.edu/cgi-bin/hgTracks?db=rn4&position=chr10:82081572-82083063
2_myc-MyRF	334	10	82920758	82921284	526	28	82920992	10	http://genome.ucsc.edu/cgi-bin/hgTracks?db=rn4&position=chr10:82920258-82921784
2_myc-MyRF	335	10	83760086	83760532	446	13	83760240	6.21429	http://genome.ucsc.edu/cgi-bin/hgTracks?db=rn4&position=chr10:83759586-83761032
2_myc-MyRF	336	10	84329635	84330092	457	10	84329824	5.14286	http://genome.ucsc.edu/cgi-bin/hgTracks?db=rn4&position=chr10:84329135-84330592
2_myc-MyRF	337	10	86159892	86161122	1230	39	86160416	15.8919	http://genome.ucsc.edu/cgi-bin/hgTracks?db=rn4&position=chr10:86159392-86161622
2_myc-MyRF	338	10	86319489	86320197	708	15	86319792	9.71429	http://genome.ucsc.edu/cgi-bin/hgTracks?db=rn4&position=chr10:86318989-86320697
2_myc-MyRF	339	10	86341319	86341971	652	48	86341504	18.45	http://genome.ucsc.edu/cgi-bin/hgTracks?db=rn4&position=chr10:86340819-86342471
2_myc-MyRF	340	10	86358916	86359898	982	23	86359296	10.8333	http://genome.ucsc.edu/cgi-bin/hgTracks?db=rn4&position=chr10:86358416-86360398
2_myc-MyRF	341	10	87105579	87105870	291	10	87105744	5.66667	http://genome.ucsc.edu/cgi-bin/hgTracks?db=rn4&position=chr10:87105079-87106370
2_myc-MyRF	342	10	87522974	87524277	1303	55	87523648	12.561	http://genome.ucsc.edu/cgi-bin/hgTracks?db=rn4&position=chr10:87522474-87524777
2_myc-MyRF	343	10	87679360	87679805	445	16	87679536	7	http://genome.ucsc.edu/cgi-bin/hgTracks?db=rn4&position=chr10:87678860-87680305
2_myc-MyRF	344	10	89226206	89226549	343	12	89226272	7.09091	http://genome.ucsc.edu/cgi-bin/hgTracks?db=rn4&position=chr10:89225706-89227049
2_myc-MyRF	345	10	89760810	89761106	296	10	89760992	6.88889	http://genome.ucsc.edu/cgi-bin/hgTracks?db=rn4&position=chr10:89760310-89761606
2_myc-MyRF	346	10	91368203	91368861	658	13	91368384	5.7	http://genome.ucsc.edu/cgi-bin/hgTracks?db=rn4&position=chr10:91367703-91369361
2_myc-MyRF	347	10	91399773	91400534	761	14	91400256	5.625	http://genome.ucsc.edu/cgi-bin/hgTracks?db=rn4&position=chr10:91399273-91401034
2_myc-MyRF	348	10	91872364	91872770	406	25	91872560	12.3846	http://genome.ucsc.edu/cgi-bin/hgTracks?db=rn4&position=chr10:91871864-91873270
2_myc-MyRF	349	10	92653466	92654159	693	22	92653728	10.5	http://genome.ucsc.edu/cgi-bin/hgTracks?db=rn4&position=chr10:92652966-92654659
2_myc-MyRF	350	10	93235694	93236017	323	5	93235856	3.5	http://genome.ucsc.edu/cgi-bin/hgTracks?db=rn4&position=chr10:93235194-93236517
2_myc-MyRF	351	10	94412814	94413148	334	13	94412912	6.7	http://genome.ucsc.edu/cgi-bin/hgTracks?db=rn4&position=chr10:94412314-94413648
2_myc-MyRF	352	10	96003126	96003645	519	19	96003360	8.75	http://genome.ucsc.edu/cgi-bin/hgTracks?db=rn4&position=chr10:96002626-96004145
2_myc-MyRF	353	10	98717792	98718141	349	11	98717952	6.54545	http://genome.ucsc.edu/cgi-bin/hgTracks?db=rn4&position=chr10:98717292-98718641
2_myc-MyRF	354	10	98848462	98848886	424	15	98848672	8.15385	http://genome.ucsc.edu/cgi-bin/hgTracks?db=rn4&position=chr10:98847962-98849386
2_myc-MyRF	355	10	99995518	99995839	321	9	99995616	5.2	http://genome.ucsc.edu/cgi-bin/hgTracks?db=rn4&position=chr10:99995018-99996339
2_myc-MyRF	356	10	102502062	102502369	307	14	102502304	7.8	http://genome.ucsc.edu/cgi-bin/hgTracks?db=rn4&position=chr10:102501562-102502869
2_myc-MyRF	357	10	102747562	102748245	683	17	102747776	6.85714	http://genome.ucsc.edu/cgi-bin/hgTracks?db=rn4&position=chr10:102747062-102748745
2_myc-MyRF	358	10	102783865	102784392	527	16	102784000	7.29412	http://genome.ucsc.edu/cgi-bin/hgTracks?db=rn4&position=chr10:102783365-102784892
2_myc-MyRF	359	10	102798213	102798898	685	33	102798624	13.6667	http://genome.ucsc.edu/cgi-bin/hgTracks?db=rn4&position=chr10:102797713-102799398
2_myc-MyRF	360	10	102908712	102909330	618	16	102908832	7.89474	http://genome.ucsc.edu/cgi-bin/hgTracks?db=rn4&position=chr10:102908212-102909830
2_myc-MyRF	361	10	103621696	103622293	597	34	103622016	10.5263	http://genome.ucsc.edu/cgi-bin/hgTracks?db=rn4&position=chr10:103621196-103622793
2_myc-MyRF	362	10	104085332	104085925	593	17	104085728	10	http://genome.ucsc.edu/cgi-bin/hgTracks?db=rn4&position=chr10:104084832-104086425
2_myc-MyRF	363	10	104608353	104609015	662	44	104608640	14.1	http://genome.ucsc.edu/cgi-bin/hgTracks?db=rn4&position=chr10:104607853-104609515
2_myc-MyRF	364	10	105399487	105399814	327	11	105399648	6.18182	http://genome.ucsc.edu/cgi-bin/hgTracks?db=rn4&position=chr10:105398987-105400314
2_myc-MyRF	365	10	105452420	105452837	417	12	105452512	8.07692	http://genome.ucsc.edu/cgi-bin/hgTracks?db=rn4&position=chr10:105451920-105453337
2_myc-MyRF	366	10	105481496	105482006	510	25	105481760	10.5	http://genome.ucsc.edu/cgi-bin/hgTracks?db=rn4&position=chr10:105480996-105482506
2_myc-MyRF	367	10	105500744	105501066	322	13	105500832	7.8	http://genome.ucsc.edu/cgi-bin/hgTracks?db=rn4&position=chr10:105500244-105501566
2_myc-MyRF	368	10	106139082	106140077	995	16	106139285	7.16129	http://genome.ucsc.edu/cgi-bin/hgTracks?db=rn4&position=chr10:106138582-106140577
2_myc-MyRF	369	10	106215594	106215942	348	8	106215712	5.18182	http://genome.ucsc.edu/cgi-bin/hgTracks?db=rn4&position=chr10:106215094-106216442
2_myc-MyRF	370	10	107064185	107064443	258	12	107064288	7	http://genome.ucsc.edu/cgi-bin/hgTracks?db=rn4&position=chr10:107063685-107064943
2_myc-MyRF	371	10	107776204	107776583	379	22	107776352	10	http://genome.ucsc.edu/cgi-bin/hgTracks?db=rn4&position=chr10:107775704-107777083
2_myc-MyRF	372	10	107920542	107920997	455	11	107920752	6	http://genome.ucsc.edu/cgi-bin/hgTracks?db=rn4&position=chr10:107920042-107921497
2_myc-MyRF	373	10	108216882	108217709	827	19	108217344	8.48	http://genome.ucsc.edu/cgi-bin/hgTracks?db=rn4&position=chr10:108216382-108218209
2_myc-MyRF	374	10	109429262	109430244	982	51	109429696	18.4516	http://genome.ucsc.edu/cgi-bin/hgTracks?db=rn4&position=chr10:109428762-109430744
2_myc-MyRF	375	10	110009287	110009816	529	28	110009568	9.8125	http://genome.ucsc.edu/cgi-bin/hgTracks?db=rn4&position=chr10:110008787-110010316
2_myc-MyRF	376	10	110454523	110455069	546	18	110454736	8.35294	http://genome.ucsc.edu/cgi-bin/hgTracks?db=rn4&position=chr10:110454023-110455569
2_myc-MyRF	377	10	110520769	110521090	321	13	110520960	5.9	http://genome.ucsc.edu/cgi-bin/hgTracks?db=rn4&position=chr10:110520269-110521590
2_myc-MyRF	378	11	3715069	3715388	319	11	3715280	5.5	http://genome.ucsc.edu/cgi-bin/hgTracks?db=rn4&position=chr11:3714569-3715888
2_myc-MyRF	379	11	4905990	4906748	758	25	4906496	9.52174	http://genome.ucsc.edu/cgi-bin/hgTracks?db=rn4&position=chr11:4905490-4907248
2_myc-MyRF	380	11	8990082	8990870	788	9	8990272	5.20833	http://genome.ucsc.edu/cgi-bin/hgTracks?db=rn4&position=chr11:8989582-8991370
2_myc-MyRF	381	11	13852509	13852829	320	10	13852608	5.7	http://genome.ucsc.edu/cgi-bin/hgTracks?db=rn4&position=chr11:13852009-13853329
2_myc-MyRF	382	11	15852400	15853272	872	21	15852704	8.59259	http://genome.ucsc.edu/cgi-bin/hgTracks?db=rn4&position=chr11:15851900-15853772
2_myc-MyRF	383	11	16391612	16392121	509	18	16391856	6.1875	http://genome.ucsc.edu/cgi-bin/hgTracks?db=rn4&position=chr11:16391112-16392621
2_myc-MyRF	384	11	16433955	16434591	636	26	16434368	10.7895	http://genome.ucsc.edu/cgi-bin/hgTracks?db=rn4&position=chr11:16433455-16435091
2_myc-MyRF	385	11	19400445	19401132	687	25	19400864	9.45455	http://genome.ucsc.edu/cgi-bin/hgTracks?db=rn4&position=chr11:19399945-19401632
2_myc-MyRF	386	11	20692912	20693422	510	25	20693120	8.1875	http://genome.ucsc.edu/cgi-bin/hgTracks?db=rn4&position=chr11:20692412-20693922
2_myc-MyRF	387	11	24474124	24474547	423	12	24474304	8.38461	http://genome.ucsc.edu/cgi-bin/hgTracks?db=rn4&position=chr11:24473624-24475047
2_myc-MyRF	388	11	24521750	24522376	626	40	24522048	12.25	http://genome.ucsc.edu/cgi-bin/hgTracks?db=rn4&position=chr11:24521250-24522876
2_myc-MyRF	389	11	24613518	24614161	643	22	24613728	9.3	http://genome.ucsc.edu/cgi-bin/hgTracks?db=rn4&position=chr11:24613018-24614661
2_myc-MyRF	390	11	25393168	25393431	263	12	25393248	7.875	http://genome.ucsc.edu/cgi-bin/hgTracks?db=rn4&position=chr11:25392668-25393931
2_myc-MyRF	391	11	27398169	27398584	415	22	27398272	9.53846	http://genome.ucsc.edu/cgi-bin/hgTracks?db=rn4&position=chr11:27397669-27399084
2_myc-MyRF	392	11	27467019	27467883	864	11	27467616	5.55556	http://genome.ucsc.edu/cgi-bin/hgTracks?db=rn4&position=chr11:27466519-27468383
2_myc-MyRF	393	11	29949670	29949955	285	8	29949856	5.88889	http://genome.ucsc.edu/cgi-bin/hgTracks?db=rn4&position=chr11:29949170-29950455
2_myc-MyRF	394	11	30019943	30020570	627	33	30020192	14	http://genome.ucsc.edu/cgi-bin/hgTracks?db=rn4&position=chr11:30019443-30021070
2_myc-MyRF	395	11	33044480	33045044	564	11	33044693	6.22222	http://genome.ucsc.edu/cgi-bin/hgTracks?db=rn4&position=chr11:33043980-33045544
2_myc-MyRF	396	11	33604002	33604637	635	35	33604288	13.0526	http://genome.ucsc.edu/cgi-bin/hgTracks?db=rn4&position=chr11:33603502-33605137
2_myc-MyRF	397	11	34221624	34222083	459	31	34221888	10.3333	http://genome.ucsc.edu/cgi-bin/hgTracks?db=rn4&position=chr11:34221124-34222583
2_myc-MyRF	398	11	34346254	34347103	849	11	34346827	7.11538	http://genome.ucsc.edu/cgi-bin/hgTracks?db=rn4&position=chr11:34345754-34347603
2_myc-MyRF	399	11	34475784	34476246	462	19	34475968	10.2857	http://genome.ucsc.edu/cgi-bin/hgTracks?db=rn4&position=chr11:34475284-34476746
2_myc-MyRF	400	11	35375385	35375714	329	11	35375648	6.18182	http://genome.ucsc.edu/cgi-bin/hgTracks?db=rn4&position=chr11:35374885-35376214
2_myc-MyRF	401	11	36452523	36453259	736	18	36453120	7.43478	http://genome.ucsc.edu/cgi-bin/hgTracks?db=rn4&position=chr11:36452023-36453759
2_myc-MyRF	402	11	41473392	41473869	477	14	41473632	7.13333	http://genome.ucsc.edu/cgi-bin/hgTracks?db=rn4&position=chr11:41472892-41474369
2_myc-MyRF	403	11	43145814	43146074	260	12	43145952	7.5	http://genome.ucsc.edu/cgi-bin/hgTracks?db=rn4&position=chr11:43145314-43146574
2_myc-MyRF	404	11	44007468	44007834	366	19	44007712	8.90909	http://genome.ucsc.edu/cgi-bin/hgTracks?db=rn4&position=chr11:44006968-44008334
2_myc-MyRF	405	11	46745655	46745981	326	11	46745792	6.2	http://genome.ucsc.edu/cgi-bin/hgTracks?db=rn4&position=chr11:46745155-46746481
2_myc-MyRF	406	11	51696535	51696830	295	24	51696704	13.3333	http://genome.ucsc.edu/cgi-bin/hgTracks?db=rn4&position=chr11:51696035-51697330
2_myc-MyRF	407	11	60517777	60518242	465	31	60518080	13.2	http://genome.ucsc.edu/cgi-bin/hgTracks?db=rn4&position=chr11:60517277-60518742
2_myc-MyRF	408	11	63571975	63573005	1030	27	63572384	13.9375	http://genome.ucsc.edu/cgi-bin/hgTracks?db=rn4&position=chr11:63571475-63573505
2_myc-MyRF	409	11	63644260	63644689	429	33	63644416	14.0769	http://genome.ucsc.edu/cgi-bin/hgTracks?db=rn4&position=chr11:63643760-63645189
2_myc-MyRF	410	11	64371141	64371495	354	15	64371360	9.4	http://genome.ucsc.edu/cgi-bin/hgTracks?db=rn4&position=chr11:64370641-64371995
2_myc-MyRF	411	11	64735763	64736071	308	16	64735872	7.7	http://genome.ucsc.edu/cgi-bin/hgTracks?db=rn4&position=chr11:64735263-64736571
2_myc-MyRF	412	11	66984173	66984791	618	25	66984512	10.5789	http://genome.ucsc.edu/cgi-bin/hgTracks?db=rn4&position=chr11:66983673-66985291
2_myc-MyRF	413	11	67013102	67014275	1173	20	67013536	10.0278	http://genome.ucsc.edu/cgi-bin/hgTracks?db=rn4&position=chr11:67012602-67014775
2_myc-MyRF	414	11	67014304	67015572	1268	25	67014848	8.825	http://genome.ucsc.edu/cgi-bin/hgTracks?db=rn4&position=chr11:67013804-67016072
2_myc-MyRF	415	11	69289131	69289460	329	14	69289248	9	http://genome.ucsc.edu/cgi-bin/hgTracks?db=rn4&position=chr11:69288631-69289960
2_myc-MyRF	416	11	69597208	69597715	507	11	69597568	7	http://genome.ucsc.edu/cgi-bin/hgTracks?db=rn4&position=chr11:69596708-69598215
2_myc-MyRF	417	11	70674040	70674792	752	17	70674496	9.16667	http://genome.ucsc.edu/cgi-bin/hgTracks?db=rn4&position=chr11:70673540-70675292
2_myc-MyRF	418	11	71001895	71002484	589	30	71002176	14.1111	http://genome.ucsc.edu/cgi-bin/hgTracks?db=rn4&position=chr11:71001395-71002984
2_myc-MyRF	419	11	71011471	71012027	556	17	71011760	8.11765	http://genome.ucsc.edu/cgi-bin/hgTracks?db=rn4&position=chr11:71010971-71012527
2_myc-MyRF	420	11	71100618	71101159	541	24	71100928	14	http://genome.ucsc.edu/cgi-bin/hgTracks?db=rn4&position=chr11:71100118-71101659
2_myc-MyRF	421	11	74150271	74150995	724	19	74150464	8.30435	http://genome.ucsc.edu/cgi-bin/hgTracks?db=rn4&position=chr11:74149771-74151495
2_myc-MyRF	422	11	79278011	79278421	410	16	79278112	7.30769	http://genome.ucsc.edu/cgi-bin/hgTracks?db=rn4&position=chr11:79277511-79278921
2_myc-MyRF	423	11	79696229	79696554	325	6	79696352	4.1	http://genome.ucsc.edu/cgi-bin/hgTracks?db=rn4&position=chr11:79695729-79697054
2_myc-MyRF	424	11	81545334	81546090	756	29	81545600	13.2083	http://genome.ucsc.edu/cgi-bin/hgTracks?db=rn4&position=chr11:81544834-81546590
2_myc-MyRF	425	11	81770923	81771238	315	14	81771008	7.77778	http://genome.ucsc.edu/cgi-bin/hgTracks?db=rn4&position=chr11:81770423-81771738
2_myc-MyRF	426	11	82426103	82427009	906	19	82426784	7.67857	http://genome.ucsc.edu/cgi-bin/hgTracks?db=rn4&position=chr11:82425603-82427509
2_myc-MyRF	427	11	82984657	82985680	1023	48	82985264	14.875	http://genome.ucsc.edu/cgi-bin/hgTracks?db=rn4&position=chr11:82984157-82986180
2_myc-MyRF	428	11	83126007	83126836	829	15	83126576	6.26923	http://genome.ucsc.edu/cgi-bin/hgTracks?db=rn4&position=chr11:83125507-83127336
2_myc-MyRF	429	11	84380028	84380451	423	20	84380224	7.78571	http://genome.ucsc.edu/cgi-bin/hgTracks?db=rn4&position=chr11:84379528-84380951
2_myc-MyRF	430	11	85338245	85338540	295	10	85338432	6.77778	http://genome.ucsc.edu/cgi-bin/hgTracks?db=rn4&position=chr11:85337745-85339040
2_myc-MyRF	431	11	85478136	85478359	223	18	85478240	10.7143	http://genome.ucsc.edu/cgi-bin/hgTracks?db=rn4&position=chr11:85477636-85478859
2_myc-MyRF	432	12	2480965	2481281	316	9	2481184	4.7	http://genome.ucsc.edu/cgi-bin/hgTracks?db=rn4&position=chr12:2480465-2481781
2_myc-MyRF	433	12	2696579	2697230	651	36	2696928	12.9	http://genome.ucsc.edu/cgi-bin/hgTracks?db=rn4&position=chr12:2696079-2697730
2_myc-MyRF	434	12	3475366	3475940	574	25	3475648	9.38889	http://genome.ucsc.edu/cgi-bin/hgTracks?db=rn4&position=chr12:3474866-3476440
2_myc-MyRF	435	12	5800126	5800513	387	14	5800224	6	http://genome.ucsc.edu/cgi-bin/hgTracks?db=rn4&position=chr12:5799626-5801013
2_myc-MyRF	436	12	6624588	6625555	967	30	6624864	11.2	http://genome.ucsc.edu/cgi-bin/hgTracks?db=rn4&position=chr12:6624088-6626055
2_myc-MyRF	437	12	6636933	6637603	670	21	6637296	10.0952	http://genome.ucsc.edu/cgi-bin/hgTracks?db=rn4&position=chr12:6636433-6638103
2_myc-MyRF	438	12	6650854	6651420	566	27	6651200	12.0588	http://genome.ucsc.edu/cgi-bin/hgTracks?db=rn4&position=chr12:6650354-6651920
2_myc-MyRF	439	12	7046857	7047449	592	28	7047072	12.3889	http://genome.ucsc.edu/cgi-bin/hgTracks?db=rn4&position=chr12:7046357-7047949
2_myc-MyRF	440	12	7104739	7105344	605	13	7105056	5.94737	http://genome.ucsc.edu/cgi-bin/hgTracks?db=rn4&position=chr12:7104239-7105844
2_myc-MyRF	441	12	9960652	9961138	486	14	9960864	7.93333	http://genome.ucsc.edu/cgi-bin/hgTracks?db=rn4&position=chr12:9960152-9961638
2_myc-MyRF	442	12	10444834	10445308	474	19	10445088	10.0714	http://genome.ucsc.edu/cgi-bin/hgTracks?db=rn4&position=chr12:10444334-10445808
2_myc-MyRF	443	12	11379774	11380321	547	18	11380016	7.94444	http://genome.ucsc.edu/cgi-bin/hgTracks?db=rn4&position=chr12:11379274-11380821
2_myc-MyRF	444	12	11547997	11548548	551	11	11548336	7.05556	http://genome.ucsc.edu/cgi-bin/hgTracks?db=rn4&position=chr12:11547497-11549048
2_myc-MyRF	445	12	12078590	12079889	1299	43	12079680	9.07317	http://genome.ucsc.edu/cgi-bin/hgTracks?db=rn4&position=chr12:12078090-12080389
2_myc-MyRF	446	12	12141310	12142568	1258	12	12142160	6.05128	http://genome.ucsc.edu/cgi-bin/hgTracks?db=rn4&position=chr12:12140810-12143068
2_myc-MyRF	447	12	12279068	12279547	479	20	12279264	9.6	http://genome.ucsc.edu/cgi-bin/hgTracks?db=rn4&position=chr12:12278568-12280047
2_myc-MyRF	448	12	12380146	12380806	660	29	12380480	12.1905	http://genome.ucsc.edu/cgi-bin/hgTracks?db=rn4&position=chr12:12379646-12381306
2_myc-MyRF	449	12	12384044	12384826	782	12	12384512	7.20833	http://genome.ucsc.edu/cgi-bin/hgTracks?db=rn4&position=chr12:12383544-12385326
2_myc-MyRF	450	12	12603531	12604170	639	20	12603808	8.2	http://genome.ucsc.edu/cgi-bin/hgTracks?db=rn4&position=chr12:12603031-12604670
2_myc-MyRF	451	12	13316573	13317019	446	13	13316832	7.21429	http://genome.ucsc.edu/cgi-bin/hgTracks?db=rn4&position=chr12:13316073-13317519
2_myc-MyRF	452	12	14342344	14342910	566	49	14342592	17.5294	http://genome.ucsc.edu/cgi-bin/hgTracks?db=rn4&position=chr12:14341844-14343410
2_myc-MyRF	453	12	14343089	14343646	557	30	14343360	11.5882	http://genome.ucsc.edu/cgi-bin/hgTracks?db=rn4&position=chr12:14342589-14344146
2_myc-MyRF	454	12	15034476	15034948	472	41	15034816	16.1333	http://genome.ucsc.edu/cgi-bin/hgTracks?db=rn4&position=chr12:15033976-15035448
2_myc-MyRF	455	12	15080246	15080727	481	14	15080512	8.13333	http://genome.ucsc.edu/cgi-bin/hgTracks?db=rn4&position=chr12:15079746-15081227
2_myc-MyRF	456	12	19609011	19609695	684	34	19609440	12.9524	http://genome.ucsc.edu/cgi-bin/hgTracks?db=rn4&position=chr12:19608511-19610195
2_myc-MyRF	457	12	20818032	20818523	491	23	20818336	9.73333	http://genome.ucsc.edu/cgi-bin/hgTracks?db=rn4&position=chr12:20817532-20819023
2_myc-MyRF	458	12	21433758	21434620	862	19	21434016	6.7037	http://genome.ucsc.edu/cgi-bin/hgTracks?db=rn4&position=chr12:21433258-21435120
2_myc-MyRF	459	12	23147890	23148503	613	10	23148320	5.94737	http://genome.ucsc.edu/cgi-bin/hgTracks?db=rn4&position=chr12:23147390-23149003
2_myc-MyRF	460	12	23235568	23235874	306	8	23235701	6.77778	http://genome.ucsc.edu/cgi-bin/hgTracks?db=rn4&position=chr12:23235068-23236374
2_myc-MyRF	461	12	23512443	23512967	524	26	23512640	11.3529	http://genome.ucsc.edu/cgi-bin/hgTracks?db=rn4&position=chr12:23511943-23513467
2_myc-MyRF	462	12	25010935	25011509	574	46	25011296	20.2222	http://genome.ucsc.edu/cgi-bin/hgTracks?db=rn4&position=chr12:25010435-25012009
2_myc-MyRF	463	12	25184327	25184808	481	23	25184448	13.6429	http://genome.ucsc.edu/cgi-bin/hgTracks?db=rn4&position=chr12:25183827-25185308
2_myc-MyRF	464	12	25449992	25450402	410	20	25450192	10.5833	http://genome.ucsc.edu/cgi-bin/hgTracks?db=rn4&position=chr12:25449492-25450902
2_myc-MyRF	465	12	25578074	25578477	403	29	25578320	11.9167	http://genome.ucsc.edu/cgi-bin/hgTracks?db=rn4&position=chr12:25577574-25578977
2_myc-MyRF	466	12	25678139	25678521	382	10	25678240	6.08333	http://genome.ucsc.edu/cgi-bin/hgTracks?db=rn4&position=chr12:25677639-25679021
2_myc-MyRF	467	12	25969918	25970226	308	17	25970016	8.4	http://genome.ucsc.edu/cgi-bin/hgTracks?db=rn4&position=chr12:25969418-25970726
2_myc-MyRF	468	12	26078497	26078830	333	13	26078624	5.9	http://genome.ucsc.edu/cgi-bin/hgTracks?db=rn4&position=chr12:26077997-26079330
2_myc-MyRF	469	12	26814137	26814488	351	14	26814240	7.81818	http://genome.ucsc.edu/cgi-bin/hgTracks?db=rn4&position=chr12:26813637-26814988
2_myc-MyRF	470	12	28177286	28177568	282	14	28177488	9.11111	http://genome.ucsc.edu/cgi-bin/hgTracks?db=rn4&position=chr12:28176786-28178068
2_myc-MyRF	471	12	28348958	28349305	347	8	28349024	4.90909	http://genome.ucsc.edu/cgi-bin/hgTracks?db=rn4&position=chr12:28348458-28349805
2_myc-MyRF	472	12	28698652	28699074	422	13	28698816	6.85714	http://genome.ucsc.edu/cgi-bin/hgTracks?db=rn4&position=chr12:28698152-28699574
2_myc-MyRF	473	12	28855305	28855921	616	37	28855552	14.0526	http://genome.ucsc.edu/cgi-bin/hgTracks?db=rn4&position=chr12:28854805-28856421
2_myc-MyRF	474	12	29079898	29080477	579	14	29080192	7.5	http://genome.ucsc.edu/cgi-bin/hgTracks?db=rn4&position=chr12:29079398-29080977
2_myc-MyRF	475	12	30165590	30165837	247	10	30165728	6.25	http://genome.ucsc.edu/cgi-bin/hgTracks?db=rn4&position=chr12:30165090-30166337
2_myc-MyRF	476	12	32370856	32371332	476	17	32371040	6.6	http://genome.ucsc.edu/cgi-bin/hgTracks?db=rn4&position=chr12:32370356-32371832
2_myc-MyRF	477	12	32473731	32474398	667	22	32473920	10.1579	http://genome.ucsc.edu/cgi-bin/hgTracks?db=rn4&position=chr12:32473231-32474898
2_myc-MyRF	478	12	32587974	32588691	717	24	32588240	9.86364	http://genome.ucsc.edu/cgi-bin/hgTracks?db=rn4&position=chr12:32587474-32589191
2_myc-MyRF	479	12	32613924	32614292	368	19	32614048	12.3636	http://genome.ucsc.edu/cgi-bin/hgTracks?db=rn4&position=chr12:32613424-32614792
2_myc-MyRF	480	12	33162825	33163336	511	15	33162976	7.875	http://genome.ucsc.edu/cgi-bin/hgTracks?db=rn4&position=chr12:33162325-33163836
2_myc-MyRF	481	12	33368706	33369501	795	30	33369120	14.7083	http://genome.ucsc.edu/cgi-bin/hgTracks?db=rn4&position=chr12:33368206-33370001
2_myc-MyRF	482	12	33673681	33674220	539	36	33673888	13.2941	http://genome.ucsc.edu/cgi-bin/hgTracks?db=rn4&position=chr12:33673181-33674720
2_myc-MyRF	483	12	34975804	34976663	859	33	34976096	12.9259	http://genome.ucsc.edu/cgi-bin/hgTracks?db=rn4&position=chr12:34975304-34977163
2_myc-MyRF	484	12	35751556	35752617	1061	17	35751744	7.93939	http://genome.ucsc.edu/cgi-bin/hgTracks?db=rn4&position=chr12:35751056-35753117
2_myc-MyRF	485	12	35844004	35844751	747	13	35844160	6.3913	http://genome.ucsc.edu/cgi-bin/hgTracks?db=rn4&position=chr12:35843504-35845251
2_myc-MyRF	486	12	35898031	35898356	325	7	35898240	5	http://genome.ucsc.edu/cgi-bin/hgTracks?db=rn4&position=chr12:35897531-35898856
2_myc-MyRF	487	12	36142343	36142680	337	10	36142432	6	http://genome.ucsc.edu/cgi-bin/hgTracks?db=rn4&position=chr12:36141843-36143180
2_myc-MyRF	488	12	36352790	36353302	512	11	36353013	6.875	http://genome.ucsc.edu/cgi-bin/hgTracks?db=rn4&position=chr12:36352290-36353802
2_myc-MyRF	489	12	36416271	36416647	376	12	36416336	6.83333	http://genome.ucsc.edu/cgi-bin/hgTracks?db=rn4&position=chr12:36415771-36417147
2_myc-MyRF	490	12	36521289	36521915	626	23	36521728	12.5789	http://genome.ucsc.edu/cgi-bin/hgTracks?db=rn4&position=chr12:36520789-36522415
2_myc-MyRF	491	12	37143956	37144597	641	22	37144288	10.05	http://genome.ucsc.edu/cgi-bin/hgTracks?db=rn4&position=chr12:37143456-37145097
2_myc-MyRF	492	12	37388323	37388824	501	11	37388576	5.26667	http://genome.ucsc.edu/cgi-bin/hgTracks?db=rn4&position=chr12:37387823-37389324
2_myc-MyRF	493	12	37654597	37655380	783	23	37655072	9.33333	http://genome.ucsc.edu/cgi-bin/hgTracks?db=rn4&position=chr12:37654097-37655880
2_myc-MyRF	494	12	38167756	38168312	556	14	38168000	6.82353	http://genome.ucsc.edu/cgi-bin/hgTracks?db=rn4&position=chr12:38167256-38168812
2_myc-MyRF	495	12	38507293	38507925	632	38	38507552	13.4	http://genome.ucsc.edu/cgi-bin/hgTracks?db=rn4&position=chr12:38506793-38508425
2_myc-MyRF	496	12	39141045	39141677	632	31	39141296	14.25	http://genome.ucsc.edu/cgi-bin/hgTracks?db=rn4&position=chr12:39140545-39142177
2_myc-MyRF	497	12	39145775	39146623	848	17	39146080	9.30769	http://genome.ucsc.edu/cgi-bin/hgTracks?db=rn4&position=chr12:39145275-39147123
2_myc-MyRF	498	12	42818018	42818574	556	48	42818208	17.1176	http://genome.ucsc.edu/cgi-bin/hgTracks?db=rn4&position=chr12:42817518-42819074
2_myc-MyRF	499	12	42951014	42951519	505	15	42951328	9.53333	http://genome.ucsc.edu/cgi-bin/hgTracks?db=rn4&position=chr12:42950514-42952019
2_myc-MyRF	500	12	43206321	43206878	557	17	43206464	9.76471	http://genome.ucsc.edu/cgi-bin/hgTracks?db=rn4&position=chr12:43205821-43207378
2_myc-MyRF	501	12	43746949	43747517	568	19	43747200	6.5625	http://genome.ucsc.edu/cgi-bin/hgTracks?db=rn4&position=chr12:43746449-43748017
2_myc-MyRF	502	12	45514341	45514926	585	12	45514688	5.5	http://genome.ucsc.edu/cgi-bin/hgTracks?db=rn4&position=chr12:45513841-45515426
2_myc-MyRF	503	12	46407447	46408008	561	11	46407840	5.66667	http://genome.ucsc.edu/cgi-bin/hgTracks?db=rn4&position=chr12:46406947-46408508
2_myc-MyRF	504	13	10717473	10718076	603	32	10717728	12.7222	http://genome.ucsc.edu/cgi-bin/hgTracks?db=rn4&position=chr13:10716973-10718576
2_myc-MyRF	505	13	12104110	12104441	331	11	12104336	7.3	http://genome.ucsc.edu/cgi-bin/hgTracks?db=rn4&position=chr13:12103610-12104941
2_myc-MyRF	506	13	12407254	12407732	478	23	12407360	12.2667	http://genome.ucsc.edu/cgi-bin/hgTracks?db=rn4&position=chr13:12406754-12408232
2_myc-MyRF	507	13	31214103	31214632	529	10	31214256	6.125	http://genome.ucsc.edu/cgi-bin/hgTracks?db=rn4&position=chr13:31213603-31215132
2_myc-MyRF	508	13	40215812	40216521	709	26	40216032	11.1364	http://genome.ucsc.edu/cgi-bin/hgTracks?db=rn4&position=chr13:40215312-40217021
2_myc-MyRF	509	13	42154957	42155272	315	14	42155104	8.4	http://genome.ucsc.edu/cgi-bin/hgTracks?db=rn4&position=chr13:42154457-42155772
2_myc-MyRF	510	13	44858489	44858823	334	13	44858656	6.45455	http://genome.ucsc.edu/cgi-bin/hgTracks?db=rn4&position=chr13:44857989-44859323
2_myc-MyRF	511	13	45003030	45003569	539	13	45003328	6.94118	http://genome.ucsc.edu/cgi-bin/hgTracks?db=rn4&position=chr13:45002530-45004069
2_myc-MyRF	512	13	45007854	45008911	1057	56	45008512	19.3333	http://genome.ucsc.edu/cgi-bin/hgTracks?db=rn4&position=chr13:45007354-45009411
2_myc-MyRF	513	13	45255398	45256569	1171	43	45255760	16.3889	http://genome.ucsc.edu/cgi-bin/hgTracks?db=rn4&position=chr13:45254898-45257069
2_myc-MyRF	514	13	45263944	45264453	509	18	45264224	9.4375	http://genome.ucsc.edu/cgi-bin/hgTracks?db=rn4&position=chr13:45263444-45264953
2_myc-MyRF	515	13	45423745	45424270	525	42	45424032	15.25	http://genome.ucsc.edu/cgi-bin/hgTracks?db=rn4&position=chr13:45423245-45424770
2_myc-MyRF	516	13	45602439	45603913	1474	55	45603296	13.8043	http://genome.ucsc.edu/cgi-bin/hgTracks?db=rn4&position=chr13:45601939-45604413
2_myc-MyRF	517	13	45627418	45628353	935	46	45627760	19.6667	http://genome.ucsc.edu/cgi-bin/hgTracks?db=rn4&position=chr13:45626918-45628853
2_myc-MyRF	518	13	45877293	45877632	339	10	45877504	7.09091	http://genome.ucsc.edu/cgi-bin/hgTracks?db=rn4&position=chr13:45876793-45878132
2_myc-MyRF	519	13	45976060	45976738	678	19	45976288	7.59091	http://genome.ucsc.edu/cgi-bin/hgTracks?db=rn4&position=chr13:45975560-45977238
2_myc-MyRF	520	13	46183626	46184666	1040	36	46184256	15.3125	http://genome.ucsc.edu/cgi-bin/hgTracks?db=rn4&position=chr13:46183126-46185166
2_myc-MyRF	521	13	46191074	46191722	648	8	46191488	5.2	http://genome.ucsc.edu/cgi-bin/hgTracks?db=rn4&position=chr13:46190574-46192222
2_myc-MyRF	522	13	46266586	46267209	623	23	46266880	11.55	http://genome.ucsc.edu/cgi-bin/hgTracks?db=rn4&position=chr13:46266086-46267709
2_myc-MyRF	523	13	46407171	46407531	360	15	46407392	9.7	http://genome.ucsc.edu/cgi-bin/hgTracks?db=rn4&position=chr13:46406671-46408031
2_myc-MyRF	524	13	47003243	47003585	342	13	47003456	7.1	http://genome.ucsc.edu/cgi-bin/hgTracks?db=rn4&position=chr13:47002743-47004085
2_myc-MyRF	525	13	47015981	47016276	295	6	47016112	4.33333	http://genome.ucsc.edu/cgi-bin/hgTracks?db=rn4&position=chr13:47015481-47016776
2_myc-MyRF	526	13	47591555	47592092	537	11	47591776	6.125	http://genome.ucsc.edu/cgi-bin/hgTracks?db=rn4&position=chr13:47591055-47592592
2_myc-MyRF	527	13	48268077	48268422	345	8	48268160	4.81818	http://genome.ucsc.edu/cgi-bin/hgTracks?db=rn4&position=chr13:48267577-48268922
2_myc-MyRF	528	13	48650497	48651104	607	19	48650624	9.94737	http://genome.ucsc.edu/cgi-bin/hgTracks?db=rn4&position=chr13:48649997-48651604
2_myc-MyRF	529	13	48668079	48669010	931	16	48668683	9.72414	http://genome.ucsc.edu/cgi-bin/hgTracks?db=rn4&position=chr13:48667579-48669510
2_myc-MyRF	530	13	49241743	49242183	440	29	49241888	12.3571	http://genome.ucsc.edu/cgi-bin/hgTracks?db=rn4&position=chr13:49241243-49242683
2_myc-MyRF	531	13	49309313	49309617	304	10	49309472	5.88889	http://genome.ucsc.edu/cgi-bin/hgTracks?db=rn4&position=chr13:49308813-49310117
2_myc-MyRF	532	13	49502719	49503749	1030	23	49503072	7.90909	http://genome.ucsc.edu/cgi-bin/hgTracks?db=rn4&position=chr13:49502219-49504249
2_myc-MyRF	533	13	49588061	49588595	534	17	49588304	9.64706	http://genome.ucsc.edu/cgi-bin/hgTracks?db=rn4&position=chr13:49587561-49589095
2_myc-MyRF	534	13	50927501	50928453	952	24	50927744	8.33333	http://genome.ucsc.edu/cgi-bin/hgTracks?db=rn4&position=chr13:50927001-50928953
2_myc-MyRF	535	13	51114089	51114739	650	32	51114400	13.75	http://genome.ucsc.edu/cgi-bin/hgTracks?db=rn4&position=chr13:51113589-51115239
2_myc-MyRF	536	13	51946787	51947329	542	14	51947200	8	http://genome.ucsc.edu/cgi-bin/hgTracks?db=rn4&position=chr13:51946287-51947829
2_myc-MyRF	537	13	52562618	52562937	319	9	52562736	5.6	http://genome.ucsc.edu/cgi-bin/hgTracks?db=rn4&position=chr13:52562118-52563437
2_myc-MyRF	538	13	54716683	54717092	409	16	54716832	8.15385	http://genome.ucsc.edu/cgi-bin/hgTracks?db=rn4&position=chr13:54716183-54717592
2_myc-MyRF	539	13	56898827	56899215	388	14	56899104	6.75	http://genome.ucsc.edu/cgi-bin/hgTracks?db=rn4&position=chr13:56898327-56899715
2_myc-MyRF	540	13	57079788	57080206	418	13	57079984	5.76923	http://genome.ucsc.edu/cgi-bin/hgTracks?db=rn4&position=chr13:57079288-57080706
2_myc-MyRF	541	13	57918623	57918912	289	8	57918688	5.7	http://genome.ucsc.edu/cgi-bin/hgTracks?db=rn4&position=chr13:57918123-57919412
2_myc-MyRF	542	13	61079871	61080253	382	23	61080096	10	http://genome.ucsc.edu/cgi-bin/hgTracks?db=rn4&position=chr13:61079371-61080753
2_myc-MyRF	543	13	65737282	65737914	632	19	65737600	10.2632	http://genome.ucsc.edu/cgi-bin/hgTracks?db=rn4&position=chr13:65736782-65738414
2_myc-MyRF	544	13	67421479	67421802	323	16	67421568	8.88889	http://genome.ucsc.edu/cgi-bin/hgTracks?db=rn4&position=chr13:67420979-67422302
2_myc-MyRF	545	13	69172022	69172588	566	11	69172416	6.72222	http://genome.ucsc.edu/cgi-bin/hgTracks?db=rn4&position=chr13:69171522-69173088
2_myc-MyRF	546	13	71072078	71073104	1026	18	71072336	6.36667	http://genome.ucsc.edu/cgi-bin/hgTracks?db=rn4&position=chr13:71071578-71073604
2_myc-MyRF	547	13	72179225	72179594	369	17	72179456	8.33333	http://genome.ucsc.edu/cgi-bin/hgTracks?db=rn4&position=chr13:72178725-72180094
2_myc-MyRF	548	13	72906783	72907211	428	11	72907008	5.15385	http://genome.ucsc.edu/cgi-bin/hgTracks?db=rn4&position=chr13:72906283-72907711
2_myc-MyRF	549	13	72993417	72993858	441	13	72993600	5.14286	http://genome.ucsc.edu/cgi-bin/hgTracks?db=rn4&position=chr13:72992917-72994358
2_myc-MyRF	550	13	74780203	74780592	389	20	74780288	9.33333	http://genome.ucsc.edu/cgi-bin/hgTracks?db=rn4&position=chr13:74779703-74781092
2_myc-MyRF	551	13	74999786	75000583	797	54	75000160	19.2	http://genome.ucsc.edu/cgi-bin/hgTracks?db=rn4&position=chr13:74999286-75001083
2_myc-MyRF	552	13	75105766	75106232	466	16	75105984	7.78571	http://genome.ucsc.edu/cgi-bin/hgTracks?db=rn4&position=chr13:75105266-75106732
2_myc-MyRF	553	13	75186309	75186886	577	12	75186752	7	http://genome.ucsc.edu/cgi-bin/hgTracks?db=rn4&position=chr13:75185809-75187386
2_myc-MyRF	554	13	76742754	76743592	838	24	76742944	10.1154	http://genome.ucsc.edu/cgi-bin/hgTracks?db=rn4&position=chr13:76742254-76744092
2_myc-MyRF	555	13	77752235	77752570	335	18	77752352	10.3	http://genome.ucsc.edu/cgi-bin/hgTracks?db=rn4&position=chr13:77751735-77753070
2_myc-MyRF	556	13	78105216	78105997	781	25	78105664	11	http://genome.ucsc.edu/cgi-bin/hgTracks?db=rn4&position=chr13:78104716-78106497
2_myc-MyRF	557	13	78440963	78441354	391	9	78441152	5.33333	http://genome.ucsc.edu/cgi-bin/hgTracks?db=rn4&position=chr13:78440463-78441854
2_myc-MyRF	558	13	79783115	79783508	393	24	79783344	13.1667	http://genome.ucsc.edu/cgi-bin/hgTracks?db=rn4&position=chr13:79782615-79784008
2_myc-MyRF	559	13	81871477	81871732	255	11	81871632	7.125	http://genome.ucsc.edu/cgi-bin/hgTracks?db=rn4&position=chr13:81870977-81872232
2_myc-MyRF	560	13	82022447	82022835	388	22	82022528	9.16667	http://genome.ucsc.edu/cgi-bin/hgTracks?db=rn4&position=chr13:82021947-82023335
2_myc-MyRF	561	13	82526087	82526554	467	16	82526240	10.1429	http://genome.ucsc.edu/cgi-bin/hgTracks?db=rn4&position=chr13:82525587-82527054
2_myc-MyRF	562	13	83154737	83154949	212	14	83154848	8.85714	http://genome.ucsc.edu/cgi-bin/hgTracks?db=rn4&position=chr13:83154237-83155449
2_myc-MyRF	563	13	85855389	85855717	328	11	85855456	6.18182	http://genome.ucsc.edu/cgi-bin/hgTracks?db=rn4&position=chr13:85854889-85856217
2_myc-MyRF	564	13	86229031	86229458	427	11	86229216	5.69231	http://genome.ucsc.edu/cgi-bin/hgTracks?db=rn4&position=chr13:86228531-86229958
2_myc-MyRF	565	13	86481284	86481728	444	11	86481600	6	http://genome.ucsc.edu/cgi-bin/hgTracks?db=rn4&position=chr13:86480784-86482228
2_myc-MyRF	566	13	87680875	87681374	499	16	87681184	9.4	http://genome.ucsc.edu/cgi-bin/hgTracks?db=rn4&position=chr13:87680375-87681874
2_myc-MyRF	567	13	88192716	88193433	717	59	88193088	16.6818	http://genome.ucsc.edu/cgi-bin/hgTracks?db=rn4&position=chr13:88192216-88193933
2_myc-MyRF	568	13	89258719	89258934	215	12	89258800	7.28571	http://genome.ucsc.edu/cgi-bin/hgTracks?db=rn4&position=chr13:89258219-89259434
2_myc-MyRF	569	13	90264767	90265097	330	8	90264944	4.36364	http://genome.ucsc.edu/cgi-bin/hgTracks?db=rn4&position=chr13:90264267-90265597
2_myc-MyRF	570	13	91046736	91047202	466	12	91047008	7	http://genome.ucsc.edu/cgi-bin/hgTracks?db=rn4&position=chr13:91046236-91047702
2_myc-MyRF	571	13	92646333	92647168	835	21	92646688	11.5926	http://genome.ucsc.edu/cgi-bin/hgTracks?db=rn4&position=chr13:92645833-92647668
2_myc-MyRF	572	13	93536264	93536732	468	13	93536512	7.85714	http://genome.ucsc.edu/cgi-bin/hgTracks?db=rn4&position=chr13:93535764-93537232
2_myc-MyRF	573	13	95165571	95165885	314	10	95165856	6.22222	http://genome.ucsc.edu/cgi-bin/hgTracks?db=rn4&position=chr13:95165071-95166385
2_myc-MyRF	574	13	96991418	96991627	209	16	96991520	9.14286	http://genome.ucsc.edu/cgi-bin/hgTracks?db=rn4&position=chr13:96990918-96992127
2_myc-MyRF	575	13	100845447	100845858	411	13	100845568	8.15385	http://genome.ucsc.edu/cgi-bin/hgTracks?db=rn4&position=chr13:100844947-100846358
2_myc-MyRF	576	13	102258816	102259449	633	12	102259072	7.1	http://genome.ucsc.edu/cgi-bin/hgTracks?db=rn4&position=chr13:102258316-102259949
2_myc-MyRF	577	13	102665288	102665767	479	23	102665536	9.66667	http://genome.ucsc.edu/cgi-bin/hgTracks?db=rn4&position=chr13:102664788-102666267
2_myc-MyRF	578	13	103039039	103039562	523	18	103039232	7.88235	http://genome.ucsc.edu/cgi-bin/hgTracks?db=rn4&position=chr13:103038539-103040062
2_myc-MyRF	579	13	103904602	103904988	386	14	103904832	6.75	http://genome.ucsc.edu/cgi-bin/hgTracks?db=rn4&position=chr13:103904102-103905488
2_myc-MyRF	580	13	106461457	106461726	269	20	106461600	11.5	http://genome.ucsc.edu/cgi-bin/hgTracks?db=rn4&position=chr13:106460957-106462226
2_myc-MyRF	581	13	106585689	106586204	515	19	106585904	9.0625	http://genome.ucsc.edu/cgi-bin/hgTracks?db=rn4&position=chr13:106585189-106586704
2_myc-MyRF	582	13	107483116	107483694	578	13	107483552	6.61111	http://genome.ucsc.edu/cgi-bin/hgTracks?db=rn4&position=chr13:107482616-107484194
2_myc-MyRF	583	13	107501339	107501828	489	22	107501600	8.3125	http://genome.ucsc.edu/cgi-bin/hgTracks?db=rn4&position=chr13:107500839-107502328
2_myc-MyRF	584	13	108731443	108732133	690	16	108731840	6.31818	http://genome.ucsc.edu/cgi-bin/hgTracks?db=rn4&position=chr13:108730943-108732633
2_myc-MyRF	585	14	3088209	3089309	1100	36	3088528	12.5294	http://genome.ucsc.edu/cgi-bin/hgTracks?db=rn4&position=chr14:3087709-3089809
2_myc-MyRF	586	14	3296666	3297079	413	19	3296848	10.0769	http://genome.ucsc.edu/cgi-bin/hgTracks?db=rn4&position=chr14:3296166-3297579
2_myc-MyRF	587	14	5523335	5523598	263	11	5523488	5.875	http://genome.ucsc.edu/cgi-bin/hgTracks?db=rn4&position=chr14:5522835-5524098
2_myc-MyRF	588	14	11504413	11505067	654	41	11504672	15.5714	http://genome.ucsc.edu/cgi-bin/hgTracks?db=rn4&position=chr14:11503913-11505567
2_myc-MyRF	589	14	11600054	11600688	634	43	11600256	15.55	http://genome.ucsc.edu/cgi-bin/hgTracks?db=rn4&position=chr14:11599554-11601188
2_myc-MyRF	590	14	19659561	19659979	418	34	19659744	13.7692	http://genome.ucsc.edu/cgi-bin/hgTracks?db=rn4&position=chr14:19659061-19660479
2_myc-MyRF	591	14	19853760	19854074	314	12	19853888	6.9	http://genome.ucsc.edu/cgi-bin/hgTracks?db=rn4&position=chr14:19853260-19854574
2_myc-MyRF	592	14	19988157	19988634	477	11	19988416	5.4	http://genome.ucsc.edu/cgi-bin/hgTracks?db=rn4&position=chr14:19987657-19989134
2_myc-MyRF	593	14	20961018	20961651	633	21	20961312	9.95	http://genome.ucsc.edu/cgi-bin/hgTracks?db=rn4&position=chr14:20960518-20962151
2_myc-MyRF	594	14	28953256	28953687	431	12	28953568	7	http://genome.ucsc.edu/cgi-bin/hgTracks?db=rn4&position=chr14:28952756-28954187
2_myc-MyRF	595	14	33939091	33939332	241	12	33939200	7.28571	http://genome.ucsc.edu/cgi-bin/hgTracks?db=rn4&position=chr14:33938591-33939832
2_myc-MyRF	596	14	34976132	34976543	411	14	34976320	6.91667	http://genome.ucsc.edu/cgi-bin/hgTracks?db=rn4&position=chr14:34975632-34977043
2_myc-MyRF	597	14	35522023	35522324	301	10	35522176	5.22222	http://genome.ucsc.edu/cgi-bin/hgTracks?db=rn4&position=chr14:35521523-35522824
2_myc-MyRF	598	14	37118425	37119220	795	17	37118656	10	http://genome.ucsc.edu/cgi-bin/hgTracks?db=rn4&position=chr14:37117925-37119720
2_myc-MyRF	599	14	38342279	38342820	541	18	38342560	8.70588	http://genome.ucsc.edu/cgi-bin/hgTracks?db=rn4&position=chr14:38341779-38343320
2_myc-MyRF	600	14	39195745	39196194	449	14	39195984	7.57143	http://genome.ucsc.edu/cgi-bin/hgTracks?db=rn4&position=chr14:39195245-39196694
2_myc-MyRF	601	14	39876816	39877403	587	20	39877088	6.94444	http://genome.ucsc.edu/cgi-bin/hgTracks?db=rn4&position=chr14:39876316-39877903
2_myc-MyRF	602	14	43124097	43124727	630	15	43124256	8.10526	http://genome.ucsc.edu/cgi-bin/hgTracks?db=rn4&position=chr14:43123597-43125227
2_myc-MyRF	603	14	43395324	43395806	482	25	43395616	12	http://genome.ucsc.edu/cgi-bin/hgTracks?db=rn4&position=chr14:43394824-43396306
2_myc-MyRF	604	14	43675954	43676237	283	10	43676048	7	http://genome.ucsc.edu/cgi-bin/hgTracks?db=rn4&position=chr14:43675454-43676737
2_myc-MyRF	605	14	43676991	43677422	431	11	43677152	5.28571	http://genome.ucsc.edu/cgi-bin/hgTracks?db=rn4&position=chr14:43676491-43677922
2_myc-MyRF	606	14	44043867	44044359	492	30	44044032	16.5333	http://genome.ucsc.edu/cgi-bin/hgTracks?db=rn4&position=chr14:44043367-44044859
2_myc-MyRF	607	14	56705930	56706591	661	28	56706208	9.1	http://genome.ucsc.edu/cgi-bin/hgTracks?db=rn4&position=chr14:56705430-56707091
2_myc-MyRF	608	14	61830283	61830863	580	38	61830592	13.8889	http://genome.ucsc.edu/cgi-bin/hgTracks?db=rn4&position=chr14:61829783-61831363
2_myc-MyRF	609	14	62185826	62186710	884	30	62186112	10.1852	http://genome.ucsc.edu/cgi-bin/hgTracks?db=rn4&position=chr14:62185326-62187210
2_myc-MyRF	610	14	62356434	62357084	650	24	62356736	9.45	http://genome.ucsc.edu/cgi-bin/hgTracks?db=rn4&position=chr14:62355934-62357584
2_myc-MyRF	611	14	62856804	62857287	483	10	62857024	4.33333	http://genome.ucsc.edu/cgi-bin/hgTracks?db=rn4&position=chr14:62856304-62857787
2_myc-MyRF	612	14	67506865	67507149	284	15	67507008	8.77778	http://genome.ucsc.edu/cgi-bin/hgTracks?db=rn4&position=chr14:67506365-67507649
2_myc-MyRF	613	14	69659996	69660309	313	11	69660096	6	http://genome.ucsc.edu/cgi-bin/hgTracks?db=rn4&position=chr14:69659496-69660809
2_myc-MyRF	614	14	69791229	69792145	916	40	69791712	16.2857	http://genome.ucsc.edu/cgi-bin/hgTracks?db=rn4&position=chr14:69790729-69792645
2_myc-MyRF	615	14	70111365	70111664	299	13	70111552	8.55556	http://genome.ucsc.edu/cgi-bin/hgTracks?db=rn4&position=chr14:70110865-70112164
2_myc-MyRF	616	14	70329570	70330396	826	11	70330144	5.76	http://genome.ucsc.edu/cgi-bin/hgTracks?db=rn4&position=chr14:70329070-70330896
2_myc-MyRF	617	14	72588956	72589489	533	17	72589280	6.76471	http://genome.ucsc.edu/cgi-bin/hgTracks?db=rn4&position=chr14:72588456-72589989
2_myc-MyRF	618	14	72589621	72589943	322	15	72589760	10.7	http://genome.ucsc.edu/cgi-bin/hgTracks?db=rn4&position=chr14:72589121-72590443
2_myc-MyRF	619	14	76749747	76750426	679	21	76750144	7.57143	http://genome.ucsc.edu/cgi-bin/hgTracks?db=rn4&position=chr14:76749247-76750926
2_myc-MyRF	620	14	77134654	77135257	603	19	77134944	11.0526	http://genome.ucsc.edu/cgi-bin/hgTracks?db=rn4&position=chr14:77134154-77135757
2_myc-MyRF	621	14	79189896	79190171	275	9	79190080	5.375	http://genome.ucsc.edu/cgi-bin/hgTracks?db=rn4&position=chr14:79189396-79190671
2_myc-MyRF	622	14	79378973	79379311	338	14	79379200	5.45455	http://genome.ucsc.edu/cgi-bin/hgTracks?db=rn4&position=chr14:79378473-79379811
2_myc-MyRF	623	14	79633637	79634430	793	25	79634016	9.875	http://genome.ucsc.edu/cgi-bin/hgTracks?db=rn4&position=chr14:79633137-79634930
2_myc-MyRF	624	14	80033976	80034512	536	16	80034240	7.76471	http://genome.ucsc.edu/cgi-bin/hgTracks?db=rn4&position=chr14:80033476-80035012
2_myc-MyRF	625	14	80039200	80039565	365	12	80039424	7	http://genome.ucsc.edu/cgi-bin/hgTracks?db=rn4&position=chr14:80038700-80040065
2_myc-MyRF	626	14	80218103	80218480	377	10	80218304	5.83333	http://genome.ucsc.edu/cgi-bin/hgTracks?db=rn4&position=chr14:80217603-80218980
2_myc-MyRF	627	14	80555444	80556580	1136	28	80555728	12.25	http://genome.ucsc.edu/cgi-bin/hgTracks?db=rn4&position=chr14:80554944-80557080
2_myc-MyRF	628	14	82236329	82236715	386	9	82236464	5.83333	http://genome.ucsc.edu/cgi-bin/hgTracks?db=rn4&position=chr14:82235829-82237215
2_myc-MyRF	629	14	82695455	82695930	475	18	82695712	8.86667	http://genome.ucsc.edu/cgi-bin/hgTracks?db=rn4&position=chr14:82694955-82696430
2_myc-MyRF	630	14	83045846	83046319	473	20	83046016	8.8	http://genome.ucsc.edu/cgi-bin/hgTracks?db=rn4&position=chr14:83045346-83046819
2_myc-MyRF	631	14	83050661	83051186	525	12	83050816	5.6875	http://genome.ucsc.edu/cgi-bin/hgTracks?db=rn4&position=chr14:83050161-83051686
2_myc-MyRF	632	14	83928078	83928702	624	60	83928352	18.3684	http://genome.ucsc.edu/cgi-bin/hgTracks?db=rn4&position=chr14:83927578-83929202
2_myc-MyRF	633	14	84081205	84081778	573	20	84081536	9.66667	http://genome.ucsc.edu/cgi-bin/hgTracks?db=rn4&position=chr14:84080705-84082278
2_myc-MyRF	634	14	84115604	84116279	675	32	84115904	12.0476	http://genome.ucsc.edu/cgi-bin/hgTracks?db=rn4&position=chr14:84115104-84116779
2_myc-MyRF	635	14	84575894	84576479	585	41	84576192	13.0556	http://genome.ucsc.edu/cgi-bin/hgTracks?db=rn4&position=chr14:84575394-84576979
2_myc-MyRF	636	14	84879376	84880161	785	17	84879776	8.125	http://genome.ucsc.edu/cgi-bin/hgTracks?db=rn4&position=chr14:84878876-84880661
2_myc-MyRF	637	14	85277872	85278404	532	14	85278272	8.125	http://genome.ucsc.edu/cgi-bin/hgTracks?db=rn4&position=chr14:85277372-85278904
2_myc-MyRF	638	14	85354347	85354810	463	13	85354496	7.57143	http://genome.ucsc.edu/cgi-bin/hgTracks?db=rn4&position=chr14:85353847-85355310
2_myc-MyRF	639	14	86675947	86676864	917	19	86676192	9.17241	http://genome.ucsc.edu/cgi-bin/hgTracks?db=rn4&position=chr14:86675447-86677364
2_myc-MyRF	640	14	87363136	87364303	1167	35	87364032	11.3611	http://genome.ucsc.edu/cgi-bin/hgTracks?db=rn4&position=chr14:87362636-87364803
2_myc-MyRF	641	14	88730341	88730688	347	9	88730448	5.09091	http://genome.ucsc.edu/cgi-bin/hgTracks?db=rn4&position=chr14:88729841-88731188
2_myc-MyRF	642	14	89187772	89188887	1115	35	89188064	17.3714	http://genome.ucsc.edu/cgi-bin/hgTracks?db=rn4&position=chr14:89187272-89189387
2_myc-MyRF	643	14	89202432	89203653	1221	31	89202864	16.4737	http://genome.ucsc.edu/cgi-bin/hgTracks?db=rn4&position=chr14:89201932-89204153
2_myc-MyRF	644	14	89218140	89218856	716	34	89218624	11.2609	http://genome.ucsc.edu/cgi-bin/hgTracks?db=rn4&position=chr14:89217640-89219356
2_myc-MyRF	645	14	90262230	90262606	376	18	90262432	10.25	http://genome.ucsc.edu/cgi-bin/hgTracks?db=rn4&position=chr14:90261730-90263106
2_myc-MyRF	646	14	93344192	93344672	480	15	93344432	8.125	http://genome.ucsc.edu/cgi-bin/hgTracks?db=rn4&position=chr14:93343692-93345172
2_myc-MyRF	647	14	98283168	98283477	309	13	98283328	6.4	http://genome.ucsc.edu/cgi-bin/hgTracks?db=rn4&position=chr14:98282668-98283977
2_myc-MyRF	648	14	98345697	98346124	427	20	98345952	9.46154	http://genome.ucsc.edu/cgi-bin/hgTracks?db=rn4&position=chr14:98345197-98346624
2_myc-MyRF	649	14	99178221	99178500	279	13	99178368	7	http://genome.ucsc.edu/cgi-bin/hgTracks?db=rn4&position=chr14:99177721-99179000
2_myc-MyRF	650	14	100345857	100346442	585	14	100346304	6.05556	http://genome.ucsc.edu/cgi-bin/hgTracks?db=rn4&position=chr14:100345357-100346942
2_myc-MyRF	651	14	100664383	100664713	330	11	100664480	6	http://genome.ucsc.edu/cgi-bin/hgTracks?db=rn4&position=chr14:100663883-100665213
2_myc-MyRF	652	14	101537784	101538399	615	12	101538144	6.52632	http://genome.ucsc.edu/cgi-bin/hgTracks?db=rn4&position=chr14:101537284-101538899
2_myc-MyRF	653	14	101733554	101734691	1137	16	101733824	6.55556	http://genome.ucsc.edu/cgi-bin/hgTracks?db=rn4&position=chr14:101733054-101735191
2_myc-MyRF	654	14	101768296	101768742	446	21	101768544	8.71429	http://genome.ucsc.edu/cgi-bin/hgTracks?db=rn4&position=chr14:101767796-101769242
2_myc-MyRF	655	14	102044493	102045258	765	29	102044736	12.2083	http://genome.ucsc.edu/cgi-bin/hgTracks?db=rn4&position=chr14:102043993-102045758
2_myc-MyRF	656	14	102724005	102724586	581	12	102724448	5.58824	http://genome.ucsc.edu/cgi-bin/hgTracks?db=rn4&position=chr14:102723505-102725086
2_myc-MyRF	657	14	103655865	103656593	728	14	103656192	7.86957	http://genome.ucsc.edu/cgi-bin/hgTracks?db=rn4&position=chr14:103655365-103657093
2_myc-MyRF	658	14	110169938	110170448	510	24	110170208	8.8125	http://genome.ucsc.edu/cgi-bin/hgTracks?db=rn4&position=chr14:110169438-110170948
2_myc-MyRF	659	14	110657407	110658702	1295	32	110658368	11.1707	http://genome.ucsc.edu/cgi-bin/hgTracks?db=rn4&position=chr14:110656907-110659202
2_myc-MyRF	660	14	110724909	110725289	380	18	110725152	8.45455	http://genome.ucsc.edu/cgi-bin/hgTracks?db=rn4&position=chr14:110724409-110725789
2_myc-MyRF	661	15	87235	87999	764	14	87536	7.08696	http://genome.ucsc.edu/cgi-bin/hgTracks?db=rn4&position=chr15:86735-88499
2_myc-MyRF	662	15	3062425	3062924	499	16	3062672	5.875	http://genome.ucsc.edu/cgi-bin/hgTracks?db=rn4&position=chr15:3061925-3063424
2_myc-MyRF	663	15	3757976	3758460	484	16	3758224	6.4	http://genome.ucsc.edu/cgi-bin/hgTracks?db=rn4&position=chr15:3757476-3758960
2_myc-MyRF	664	15	3814771	3815441	670	12	3815264	7.04762	http://genome.ucsc.edu/cgi-bin/hgTracks?db=rn4&position=chr15:3814271-3815941
2_myc-MyRF	665	15	3910002	3910509	507	48	3910304	16.9375	http://genome.ucsc.edu/cgi-bin/hgTracks?db=rn4&position=chr15:3909502-3911009
2_myc-MyRF	666	15	4274388	4275232	844	27	4274880	11.7037	http://genome.ucsc.edu/cgi-bin/hgTracks?db=rn4&position=chr15:4273888-4275732
2_myc-MyRF	667	15	4856689	4856987	298	20	4856768	10.1111	http://genome.ucsc.edu/cgi-bin/hgTracks?db=rn4&position=chr15:4856189-4857487
2_myc-MyRF	668	15	8131819	8132189	370	21	8131904	10	http://genome.ucsc.edu/cgi-bin/hgTracks?db=rn4&position=chr15:8131319-8132689
2_myc-MyRF	669	15	8549697	8550209	512	25	8549952	8.25	http://genome.ucsc.edu/cgi-bin/hgTracks?db=rn4&position=chr15:8549197-8550709
2_myc-MyRF	670	15	8730741	8731333	592	10	8730928	5.68421	http://genome.ucsc.edu/cgi-bin/hgTracks?db=rn4&position=chr15:8730241-8731833
2_myc-MyRF	671	15	9749997	9750658	661	24	9750432	10.2381	http://genome.ucsc.edu/cgi-bin/hgTracks?db=rn4&position=chr15:9749497-9751158
2_myc-MyRF	672	15	9866570	9866855	285	8	9866720	5.25	http://genome.ucsc.edu/cgi-bin/hgTracks?db=rn4&position=chr15:9866070-9867355
2_myc-MyRF	673	15	10734059	10734836	777	35	10734592	16.4167	http://genome.ucsc.edu/cgi-bin/hgTracks?db=rn4&position=chr15:10733559-10735336
2_myc-MyRF	674	15	11369445	11369828	383	14	11369632	6.25	http://genome.ucsc.edu/cgi-bin/hgTracks?db=rn4&position=chr15:11368945-11370328
2_myc-MyRF	675	15	14533057	14533320	263	13	14533152	7.125	http://genome.ucsc.edu/cgi-bin/hgTracks?db=rn4&position=chr15:14532557-14533820
2_myc-MyRF	676	15	15962686	15962974	288	9	15962816	5.22222	http://genome.ucsc.edu/cgi-bin/hgTracks?db=rn4&position=chr15:15962186-15963474
2_myc-MyRF	677	15	17931811	17932142	331	12	17932032	6	http://genome.ucsc.edu/cgi-bin/hgTracks?db=rn4&position=chr15:17931311-17932642
2_myc-MyRF	678	15	18206091	18206598	507	22	18206304	8.1875	http://genome.ucsc.edu/cgi-bin/hgTracks?db=rn4&position=chr15:18205591-18207098
2_myc-MyRF	679	15	22766329	22766831	502	16	22766528	6.1875	http://genome.ucsc.edu/cgi-bin/hgTracks?db=rn4&position=chr15:22765829-22767331
2_myc-MyRF	680	15	22836522	22837160	638	25	22836832	11.45	http://genome.ucsc.edu/cgi-bin/hgTracks?db=rn4&position=chr15:22836022-22837660
2_myc-MyRF	681	15	22851303	22851565	262	18	22851456	10.625	http://genome.ucsc.edu/cgi-bin/hgTracks?db=rn4&position=chr15:22850803-22852065
2_myc-MyRF	682	15	23632918	23633451	533	54	23633152	20.1176	http://genome.ucsc.edu/cgi-bin/hgTracks?db=rn4&position=chr15:23632418-23633951
2_myc-MyRF	683	15	24304454	24304831	377	26	24304576	14.4545	http://genome.ucsc.edu/cgi-bin/hgTracks?db=rn4&position=chr15:24303954-24305331
2_myc-MyRF	684	15	26940941	26941821	880	38	26941200	9.62963	http://genome.ucsc.edu/cgi-bin/hgTracks?db=rn4&position=chr15:26940441-26942321
2_myc-MyRF	685	15	27473975	27474497	522	33	27474144	11.5294	http://genome.ucsc.edu/cgi-bin/hgTracks?db=rn4&position=chr15:27473475-27474997
2_myc-MyRF	686	15	27848096	27848424	328	10	27848288	5.6	http://genome.ucsc.edu/cgi-bin/hgTracks?db=rn4&position=chr15:27847596-27848924
2_myc-MyRF	687	15	29651036	29651356	320	10	29651232	5.9	http://genome.ucsc.edu/cgi-bin/hgTracks?db=rn4&position=chr15:29650536-29651856
2_myc-MyRF	688	15	30270916	30271250	334	13	30271024	9.4	http://genome.ucsc.edu/cgi-bin/hgTracks?db=rn4&position=chr15:30270416-30271750
2_myc-MyRF	689	15	30274951	30275766	815	23	30275232	12.84	http://genome.ucsc.edu/cgi-bin/hgTracks?db=rn4&position=chr15:30274451-30276266
2_myc-MyRF	690	15	33157788	33160232	2444	32	33158928	11.3896	http://genome.ucsc.edu/cgi-bin/hgTracks?db=rn4&position=chr15:33157288-33160732
2_myc-MyRF	691	15	33383878	33384395	517	18	33384192	9.8	http://genome.ucsc.edu/cgi-bin/hgTracks?db=rn4&position=chr15:33383378-33384895
2_myc-MyRF	692	15	33738091	33738573	482	17	33738304	7.53333	http://genome.ucsc.edu/cgi-bin/hgTracks?db=rn4&position=chr15:33737591-33739073
2_myc-MyRF	693	15	36969162	36969655	493	10	36969264	6	http://genome.ucsc.edu/cgi-bin/hgTracks?db=rn4&position=chr15:36968662-36970155
2_myc-MyRF	694	15	37022380	37022658	278	13	37022464	6.11111	http://genome.ucsc.edu/cgi-bin/hgTracks?db=rn4&position=chr15:37021880-37023158
2_myc-MyRF	695	15	37420263	37420539	276	8	37420352	4.625	http://genome.ucsc.edu/cgi-bin/hgTracks?db=rn4&position=chr15:37419763-37421039
2_myc-MyRF	696	15	38834235	38834650	415	19	38834512	8.38461	http://genome.ucsc.edu/cgi-bin/hgTracks?db=rn4&position=chr15:38833735-38835150
2_myc-MyRF	697	15	39522680	39523061	381	8	39522848	4.66667	http://genome.ucsc.edu/cgi-bin/hgTracks?db=rn4&position=chr15:39522180-39523561
2_myc-MyRF	698	15	40476092	40476487	395	8	40476314	6.61538	http://genome.ucsc.edu/cgi-bin/hgTracks?db=rn4&position=chr15:40475592-40476987
2_myc-MyRF	699	15	41659385	41659700	315	10	41659584	5.6	http://genome.ucsc.edu/cgi-bin/hgTracks?db=rn4&position=chr15:41658885-41660200
2_myc-MyRF	700	15	43748580	43749125	545	23	43748832	8.875	http://genome.ucsc.edu/cgi-bin/hgTracks?db=rn4&position=chr15:43748080-43749625
2_myc-MyRF	701	15	44060256	44060780	524	16	44060656	8.70588	http://genome.ucsc.edu/cgi-bin/hgTracks?db=rn4&position=chr15:44059756-44061280
2_myc-MyRF	702	15	44181127	44181433	306	36	44181312	16.3333	http://genome.ucsc.edu/cgi-bin/hgTracks?db=rn4&position=chr15:44180627-44181933
2_myc-MyRF	703	15	44953530	44954410	880	28	44953888	13.8929	http://genome.ucsc.edu/cgi-bin/hgTracks?db=rn4&position=chr15:44953030-44954910
2_myc-MyRF	704	15	45775313	45775913	600	23	45775584	12.6111	http://genome.ucsc.edu/cgi-bin/hgTracks?db=rn4&position=chr15:45774813-45776413
2_myc-MyRF	705	15	45788784	45789657	873	53	45789248	15.4444	http://genome.ucsc.edu/cgi-bin/hgTracks?db=rn4&position=chr15:45788284-45790157
2_myc-MyRF	706	15	46342600	46343285	685	27	46342976	13.381	http://genome.ucsc.edu/cgi-bin/hgTracks?db=rn4&position=chr15:46342100-46343785
2_myc-MyRF	707	15	46344224	46345088	864	32	46344544	9.78571	http://genome.ucsc.edu/cgi-bin/hgTracks?db=rn4&position=chr15:46343724-46345588
2_myc-MyRF	708	15	46680856	46681440	584	23	46681120	9.63158	http://genome.ucsc.edu/cgi-bin/hgTracks?db=rn4&position=chr15:46680356-46681940
2_myc-MyRF	709	15	46826851	46827095	244	23	46826976	16.1429	http://genome.ucsc.edu/cgi-bin/hgTracks?db=rn4&position=chr15:46826351-46827595
2_myc-MyRF	710	15	46836819	46837092	273	9	46836896	6.44444	http://genome.ucsc.edu/cgi-bin/hgTracks?db=rn4&position=chr15:46836319-46837592
2_myc-MyRF	711	15	47447630	47447967	337	9	47447840	6.3	http://genome.ucsc.edu/cgi-bin/hgTracks?db=rn4&position=chr15:47447130-47448467
2_myc-MyRF	712	15	49153303	49153564	261	11	49153440	6.875	http://genome.ucsc.edu/cgi-bin/hgTracks?db=rn4&position=chr15:49152803-49154064
2_myc-MyRF	713	15	50104212	50104680	468	14	50104464	6.2	http://genome.ucsc.edu/cgi-bin/hgTracks?db=rn4&position=chr15:50103712-50105180
2_myc-MyRF	714	15	51308647	51309279	632	47	51308960	14.9474	http://genome.ucsc.edu/cgi-bin/hgTracks?db=rn4&position=chr15:51308147-51309779
2_myc-MyRF	715	15	54174992	54175630	638	16	54175264	6.78947	http://genome.ucsc.edu/cgi-bin/hgTracks?db=rn4&position=chr15:54174492-54176130
2_myc-MyRF	716	15	55910805	55911174	369	9	55910933	6.66667	http://genome.ucsc.edu/cgi-bin/hgTracks?db=rn4&position=chr15:55910305-55911674
2_myc-MyRF	717	15	56526238	56526637	399	16	56526368	8.69231	http://genome.ucsc.edu/cgi-bin/hgTracks?db=rn4&position=chr15:56525738-56527137
2_myc-MyRF	718	15	57412266	57412690	424	35	57412512	15	http://genome.ucsc.edu/cgi-bin/hgTracks?db=rn4&position=chr15:57411766-57413190
2_myc-MyRF	719	15	57612429	57612673	244	10	57612576	6.125	http://genome.ucsc.edu/cgi-bin/hgTracks?db=rn4&position=chr15:57611929-57613173
2_myc-MyRF	720	15	58023966	58024208	242	15	58024064	8	http://genome.ucsc.edu/cgi-bin/hgTracks?db=rn4&position=chr15:58023466-58024708
2_myc-MyRF	721	15	59590185	59590715	530	14	59590528	8.625	http://genome.ucsc.edu/cgi-bin/hgTracks?db=rn4&position=chr15:59589685-59591215
2_myc-MyRF	722	15	61288314	61289076	762	31	61288448	13.5833	http://genome.ucsc.edu/cgi-bin/hgTracks?db=rn4&position=chr15:61287814-61289576
2_myc-MyRF	723	15	63728071	63728490	419	15	63728208	8.61539	http://genome.ucsc.edu/cgi-bin/hgTracks?db=rn4&position=chr15:63727571-63728990
2_myc-MyRF	724	15	65669917	65670423	506	18	65670208	8	http://genome.ucsc.edu/cgi-bin/hgTracks?db=rn4&position=chr15:65669417-65670923
2_myc-MyRF	725	15	66608509	66608989	480	24	66608800	9.73333	http://genome.ucsc.edu/cgi-bin/hgTracks?db=rn4&position=chr15:66608009-66609489
2_myc-MyRF	726	15	66642723	66643399	676	44	66643072	12.5238	http://genome.ucsc.edu/cgi-bin/hgTracks?db=rn4&position=chr15:66642223-66643899
2_myc-MyRF	727	15	75446366	75446670	304	9	75446496	4.7	http://genome.ucsc.edu/cgi-bin/hgTracks?db=rn4&position=chr15:75445866-75447170
2_myc-MyRF	728	15	81938480	81938922	442	10	81938672	5.71429	http://genome.ucsc.edu/cgi-bin/hgTracks?db=rn4&position=chr15:81937980-81939422
2_myc-MyRF	729	15	82881609	82882226	617	14	82881920	7.26316	http://genome.ucsc.edu/cgi-bin/hgTracks?db=rn4&position=chr15:82881109-82882726
2_myc-MyRF	730	15	86779212	86779574	362	15	86779328	6.81818	http://genome.ucsc.edu/cgi-bin/hgTracks?db=rn4&position=chr15:86778712-86780074
2_myc-MyRF	731	15	87740437	87741261	824	14	87740720	7.53846	http://genome.ucsc.edu/cgi-bin/hgTracks?db=rn4&position=chr15:87739937-87741761
2_myc-MyRF	732	15	88844589	88845211	622	28	88844880	13.7368	http://genome.ucsc.edu/cgi-bin/hgTracks?db=rn4&position=chr15:88844089-88845711
2_myc-MyRF	733	15	89334769	89335077	308	13	89334944	6.11111	http://genome.ucsc.edu/cgi-bin/hgTracks?db=rn4&position=chr15:89334269-89335577
2_myc-MyRF	734	15	89837973	89839003	1030	44	89838272	13.0938	http://genome.ucsc.edu/cgi-bin/hgTracks?db=rn4&position=chr15:89837473-89839503
2_myc-MyRF	735	15	92093343	92093726	383	12	92093600	6	http://genome.ucsc.edu/cgi-bin/hgTracks?db=rn4&position=chr15:92092843-92094226
2_myc-MyRF	736	15	94403641	94403952	311	9	94403856	6.4	http://genome.ucsc.edu/cgi-bin/hgTracks?db=rn4&position=chr15:94403141-94404452
2_myc-MyRF	737	15	94958220	94958551	331	14	94958432	8.1	http://genome.ucsc.edu/cgi-bin/hgTracks?db=rn4&position=chr15:94957720-94959051
2_myc-MyRF	738	15	95808422	95808814	392	15	95808544	7.5	http://genome.ucsc.edu/cgi-bin/hgTracks?db=rn4&position=chr15:95807922-95809314
2_myc-MyRF	739	15	99841957	99842519	562	26	99842208	11.4118	http://genome.ucsc.edu/cgi-bin/hgTracks?db=rn4&position=chr15:99841457-99843019
2_myc-MyRF	740	15	102808505	102808874	369	17	102808672	6.75	http://genome.ucsc.edu/cgi-bin/hgTracks?db=rn4&position=chr15:102808005-102809374
2_myc-MyRF	741	15	106788567	106789220	653	20	106788832	9.95	http://genome.ucsc.edu/cgi-bin/hgTracks?db=rn4&position=chr15:106788067-106789720
2_myc-MyRF	742	16	748721	749103	382	13	748896	7.58333	http://genome.ucsc.edu/cgi-bin/hgTracks?db=rn4&position=chr16:748221-749603
2_myc-MyRF	743	16	952704	953257	553	17	952896	9.11111	http://genome.ucsc.edu/cgi-bin/hgTracks?db=rn4&position=chr16:952204-953757
2_myc-MyRF	744	16	1278397	1278976	579	14	1278592	7.5	http://genome.ucsc.edu/cgi-bin/hgTracks?db=rn4&position=chr16:1277897-1279476
2_myc-MyRF	745	16	1358338	1358874	536	17	1358560	7.875	http://genome.ucsc.edu/cgi-bin/hgTracks?db=rn4&position=chr16:1357838-1359374
2_myc-MyRF	746	16	2450333	2450767	434	14	2450560	5.85714	http://genome.ucsc.edu/cgi-bin/hgTracks?db=rn4&position=chr16:2449833-2451267
2_myc-MyRF	747	16	2582110	2582513	403	16	2582336	7.30769	http://genome.ucsc.edu/cgi-bin/hgTracks?db=rn4&position=chr16:2581610-2583013
2_myc-MyRF	748	16	6036934	6037208	274	12	6037024	7.25	http://genome.ucsc.edu/cgi-bin/hgTracks?db=rn4&position=chr16:6036434-6037708
2_myc-MyRF	749	16	7824604	7824895	291	11	7824688	5.77778	http://genome.ucsc.edu/cgi-bin/hgTracks?db=rn4&position=chr16:7824104-7825395
2_myc-MyRF	750	16	8685704	8685885	181	15	8685776	11.4	http://genome.ucsc.edu/cgi-bin/hgTracks?db=rn4&position=chr16:8685204-8686385
2_myc-MyRF	751	16	10241885	10242771	886	22	10242224	9.25	http://genome.ucsc.edu/cgi-bin/hgTracks?db=rn4&position=chr16:10241385-10243271
2_myc-MyRF	752	16	10249758	10250412	654	21	10250101	11.5238	http://genome.ucsc.edu/cgi-bin/hgTracks?db=rn4&position=chr16:10249258-10250912
2_myc-MyRF	753	16	10479016	10479609	593	17	10479104	11.5556	http://genome.ucsc.edu/cgi-bin/hgTracks?db=rn4&position=chr16:10478516-10480109
2_myc-MyRF	754	16	10550416	10551773	1357	34	10551168	9.88095	http://genome.ucsc.edu/cgi-bin/hgTracks?db=rn4&position=chr16:10549916-10552273
2_myc-MyRF	755	16	10554809	10555831	1022	22	10555616	8.75	http://genome.ucsc.edu/cgi-bin/hgTracks?db=rn4&position=chr16:10554309-10556331
2_myc-MyRF	756	16	10759333	10759829	496	19	10759616	8.26667	http://genome.ucsc.edu/cgi-bin/hgTracks?db=rn4&position=chr16:10758833-10760329
2_myc-MyRF	757	16	10834566	10835407	841	21	10834656	9.92308	http://genome.ucsc.edu/cgi-bin/hgTracks?db=rn4&position=chr16:10834066-10835907
2_myc-MyRF	758	16	13254655	13255292	637	29	13254928	10.95	http://genome.ucsc.edu/cgi-bin/hgTracks?db=rn4&position=chr16:13254155-13255792
2_myc-MyRF	759	16	18539879	18540229	350	15	18540000	8.54545	http://genome.ucsc.edu/cgi-bin/hgTracks?db=rn4&position=chr16:18539379-18540729
2_myc-MyRF	760	16	18915301	18915710	409	26	18915456	10.5	http://genome.ucsc.edu/cgi-bin/hgTracks?db=rn4&position=chr16:18914801-18916210
2_myc-MyRF	761	16	19512009	19512513	504	17	19512128	8.3125	http://genome.ucsc.edu/cgi-bin/hgTracks?db=rn4&position=chr16:19511509-19513013
2_myc-MyRF	762	16	19626738	19627071	333	15	19626848	8	http://genome.ucsc.edu/cgi-bin/hgTracks?db=rn4&position=chr16:19626238-19627571
2_myc-MyRF	763	16	20175657	20176382	725	14	20176064	7.45455	http://genome.ucsc.edu/cgi-bin/hgTracks?db=rn4&position=chr16:20175157-20176882
2_myc-MyRF	764	16	22907608	22907937	329	9	22907712	5.54545	http://genome.ucsc.edu/cgi-bin/hgTracks?db=rn4&position=chr16:22907108-22908437
2_myc-MyRF	765	16	23382729	23383100	371	11	23382976	7.18182	http://genome.ucsc.edu/cgi-bin/hgTracks?db=rn4&position=chr16:23382229-23383600
2_myc-MyRF	766	16	26883807	26884316	509	39	26884160	13.5625	http://genome.ucsc.edu/cgi-bin/hgTracks?db=rn4&position=chr16:26883307-26884816
2_myc-MyRF	767	16	28416795	28417189	394	16	28416960	7.38462	http://genome.ucsc.edu/cgi-bin/hgTracks?db=rn4&position=chr16:28416295-28417689
2_myc-MyRF	768	16	32001139	32001390	251	7	32001248	4.5	http://genome.ucsc.edu/cgi-bin/hgTracks?db=rn4&position=chr16:32000639-32001890
2_myc-MyRF	769	16	40105752	40106111	359	9	40105904	5	http://genome.ucsc.edu/cgi-bin/hgTracks?db=rn4&position=chr16:40105252-40106611
2_myc-MyRF	770	16	47519231	47519690	459	23	47519584	10.9333	http://genome.ucsc.edu/cgi-bin/hgTracks?db=rn4&position=chr16:47518731-47520190
2_myc-MyRF	771	16	48270507	48270931	424	31	48270624	12.2308	http://genome.ucsc.edu/cgi-bin/hgTracks?db=rn4&position=chr16:48270007-48271431
2_myc-MyRF	772	16	48749542	48750137	595	31	48749824	12.7778	http://genome.ucsc.edu/cgi-bin/hgTracks?db=rn4&position=chr16:48749042-48750637
2_myc-MyRF	773	16	49666336	49666663	327	9	49666464	5.09091	http://genome.ucsc.edu/cgi-bin/hgTracks?db=rn4&position=chr16:49665836-49667163
2_myc-MyRF	774	16	50558061	50558368	307	13	50558240	9.33333	http://genome.ucsc.edu/cgi-bin/hgTracks?db=rn4&position=chr16:50557561-50558868
2_myc-MyRF	775	16	51000498	51000812	314	37	51000608	19.8889	http://genome.ucsc.edu/cgi-bin/hgTracks?db=rn4&position=chr16:50999998-51001312
2_myc-MyRF	776	16	52683084	52683746	662	16	52683456	6.15	http://genome.ucsc.edu/cgi-bin/hgTracks?db=rn4&position=chr16:52682584-52684246
2_myc-MyRF	777	16	52702424	52703015	591	30	52702704	11.2632	http://genome.ucsc.edu/cgi-bin/hgTracks?db=rn4&position=chr16:52701924-52703515
2_myc-MyRF	778	16	52797041	52797349	308	11	52797152	6.11111	http://genome.ucsc.edu/cgi-bin/hgTracks?db=rn4&position=chr16:52796541-52797849
2_myc-MyRF	779	16	53037096	53037480	384	8	53037168	5.33333	http://genome.ucsc.edu/cgi-bin/hgTracks?db=rn4&position=chr16:53036596-53037980
2_myc-MyRF	780	16	54556259	54556771	512	12	54556480	5.6875	http://genome.ucsc.edu/cgi-bin/hgTracks?db=rn4&position=chr16:54555759-54557271
2_myc-MyRF	781	16	54595023	54595487	464	19	54595248	8.78571	http://genome.ucsc.edu/cgi-bin/hgTracks?db=rn4&position=chr16:54594523-54595987
2_myc-MyRF	782	16	54684936	54685395	459	20	54685184	10.7143	http://genome.ucsc.edu/cgi-bin/hgTracks?db=rn4&position=chr16:54684436-54685895
2_myc-MyRF	783	16	55320887	55321168	281	8	55320960	4.22222	http://genome.ucsc.edu/cgi-bin/hgTracks?db=rn4&position=chr16:55320387-55321668
2_myc-MyRF	784	16	58927979	58928740	761	49	58928320	18.6957	http://genome.ucsc.edu/cgi-bin/hgTracks?db=rn4&position=chr16:58927479-58929240
2_myc-MyRF	785	16	59823653	59824105	452	8	59823872	5.28571	http://genome.ucsc.edu/cgi-bin/hgTracks?db=rn4&position=chr16:59823153-59824605
2_myc-MyRF	786	16	60001481	60002273	792	24	60001728	10.8	http://genome.ucsc.edu/cgi-bin/hgTracks?db=rn4&position=chr16:60000981-60002773
2_myc-MyRF	787	16	61320353	61321079	726	16	61320704	7.86364	http://genome.ucsc.edu/cgi-bin/hgTracks?db=rn4&position=chr16:61319853-61321579
2_myc-MyRF	788	16	64248937	64249506	569	14	64249312	8	http://genome.ucsc.edu/cgi-bin/hgTracks?db=rn4&position=chr16:64248437-64250006
2_myc-MyRF	789	16	64456944	64457256	312	10	64457008	5.6	http://genome.ucsc.edu/cgi-bin/hgTracks?db=rn4&position=chr16:64456444-64457756
2_myc-MyRF	790	16	68165273	68165739	466	20	68165632	9.46667	http://genome.ucsc.edu/cgi-bin/hgTracks?db=rn4&position=chr16:68164773-68166239
2_myc-MyRF	791	16	70906715	70907413	698	40	70907168	14.7727	http://genome.ucsc.edu/cgi-bin/hgTracks?db=rn4&position=chr16:70906215-70907913
2_myc-MyRF	792	16	72589269	72589551	282	13	72589376	7.11111	http://genome.ucsc.edu/cgi-bin/hgTracks?db=rn4&position=chr16:72588769-72590051
2_myc-MyRF	793	16	73245465	73245955	490	9	73245728	5.25	http://genome.ucsc.edu/cgi-bin/hgTracks?db=rn4&position=chr16:73244965-73246455
2_myc-MyRF	794	16	74300952	74301269	317	10	74301056	5.8	http://genome.ucsc.edu/cgi-bin/hgTracks?db=rn4&position=chr16:74300452-74301769
2_myc-MyRF	795	16	74491744	74492190	446	13	74491952	5.71429	http://genome.ucsc.edu/cgi-bin/hgTracks?db=rn4&position=chr16:74491244-74492690
2_myc-MyRF	796	16	75665247	75665564	317	12	75665344	6.1	http://genome.ucsc.edu/cgi-bin/hgTracks?db=rn4&position=chr16:75664747-75666064
2_myc-MyRF	797	16	75791498	75791779	281	9	75791584	5.77778	http://genome.ucsc.edu/cgi-bin/hgTracks?db=rn4&position=chr16:75790998-75792279
2_myc-MyRF	798	16	77663455	77664062	607	12	77663776	6.94737	http://genome.ucsc.edu/cgi-bin/hgTracks?db=rn4&position=chr16:77662955-77664562
2_myc-MyRF	799	16	77932456	77933009	553	14	77932784	7.58824	http://genome.ucsc.edu/cgi-bin/hgTracks?db=rn4&position=chr16:77931956-77933509
2_myc-MyRF	800	16	79453239	79453803	564	15	79453504	6.94444	http://genome.ucsc.edu/cgi-bin/hgTracks?db=rn4&position=chr16:79452739-79454303
2_myc-MyRF	801	16	80646855	80647267	412	18	80647072	7.30769	http://genome.ucsc.edu/cgi-bin/hgTracks?db=rn4&position=chr16:80646355-80647767
2_myc-MyRF	802	16	82580439	82581258	819	22	82580704	10.68	http://genome.ucsc.edu/cgi-bin/hgTracks?db=rn4&position=chr16:82579939-82581758
2_myc-MyRF	803	16	82862892	82863230	338	8	82862944	5.7	http://genome.ucsc.edu/cgi-bin/hgTracks?db=rn4&position=chr16:82862392-82863730
2_myc-MyRF	804	16	83204631	83204978	347	8	83204784	5	http://genome.ucsc.edu/cgi-bin/hgTracks?db=rn4&position=chr16:83204131-83205478
2_myc-MyRF	805	16	83310080	83310672	592	18	83310304	8.26316	http://genome.ucsc.edu/cgi-bin/hgTracks?db=rn4&position=chr16:83309580-83311172
2_myc-MyRF	806	16	83410151	83410702	551	20	83410368	7.58824	http://genome.ucsc.edu/cgi-bin/hgTracks?db=rn4&position=chr16:83409651-83411202
2_myc-MyRF	807	16	83491829	83492126	297	17	83492000	11.1111	http://genome.ucsc.edu/cgi-bin/hgTracks?db=rn4&position=chr16:83491329-83492626
2_myc-MyRF	808	16	85248049	85248613	564	14	85248320	5.88889	http://genome.ucsc.edu/cgi-bin/hgTracks?db=rn4&position=chr16:85247549-85249113
2_myc-MyRF	809	16	86601549	86601817	268	13	86601696	6.875	http://genome.ucsc.edu/cgi-bin/hgTracks?db=rn4&position=chr16:86601049-86602317
2_myc-MyRF	810	17	2730629	2730933	304	12	2730720	7.88889	http://genome.ucsc.edu/cgi-bin/hgTracks?db=rn4&position=chr17:2730129-2731433
2_myc-MyRF	811	17	2745033	2745254	221	24	2745120	13.8571	http://genome.ucsc.edu/cgi-bin/hgTracks?db=rn4&position=chr17:2744533-2745754
2_myc-MyRF	812	17	3474009	3474612	603	12	3474336	5.84211	http://genome.ucsc.edu/cgi-bin/hgTracks?db=rn4&position=chr17:3473509-3475112
2_myc-MyRF	813	17	3517347	3517868	521	22	3517568	8.0625	http://genome.ucsc.edu/cgi-bin/hgTracks?db=rn4&position=chr17:3516847-3518368
2_myc-MyRF	814	17	5120313	5120607	294	8	5120496	4.88889	http://genome.ucsc.edu/cgi-bin/hgTracks?db=rn4&position=chr17:5119813-5121107
2_myc-MyRF	815	17	6721714	6722189	475	21	6721888	9.8	http://genome.ucsc.edu/cgi-bin/hgTracks?db=rn4&position=chr17:6721214-6722689
2_myc-MyRF	816	17	7490629	7491180	551	13	7490880	6.76471	http://genome.ucsc.edu/cgi-bin/hgTracks?db=rn4&position=chr17:7490129-7491680
2_myc-MyRF	817	17	10010186	10010720	534	17	10010432	7.11765	http://genome.ucsc.edu/cgi-bin/hgTracks?db=rn4&position=chr17:10009686-10011220
2_myc-MyRF	818	17	10808490	10809085	595	9	10808672	5.22222	http://genome.ucsc.edu/cgi-bin/hgTracks?db=rn4&position=chr17:10807990-10809585
2_myc-MyRF	819	17	13467376	13467746	370	17	13467488	8.63636	http://genome.ucsc.edu/cgi-bin/hgTracks?db=rn4&position=chr17:13466876-13468246
2_myc-MyRF	820	17	13583533	13583958	425	17	13583680	9.23077	http://genome.ucsc.edu/cgi-bin/hgTracks?db=rn4&position=chr17:13583033-13584458
2_myc-MyRF	821	17	13783573	13783923	350	14	13783808	6.09091	http://genome.ucsc.edu/cgi-bin/hgTracks?db=rn4&position=chr17:13783073-13784423
2_myc-MyRF	822	17	15704142	15704418	276	13	15704256	7	http://genome.ucsc.edu/cgi-bin/hgTracks?db=rn4&position=chr17:15703642-15704918
2_myc-MyRF	823	17	16284645	16285264	619	14	16284832	9.8421	http://genome.ucsc.edu/cgi-bin/hgTracks?db=rn4&position=chr17:16284145-16285764
2_myc-MyRF	824	17	18200282	18201064	782	16	18200597	7.96	http://genome.ucsc.edu/cgi-bin/hgTracks?db=rn4&position=chr17:18199782-18201564
2_myc-MyRF	825	17	18473917	18474608	691	18	18474080	7.54545	http://genome.ucsc.edu/cgi-bin/hgTracks?db=rn4&position=chr17:18473417-18475108
2_myc-MyRF	826	17	19162996	19163562	566	19	19163296	7.66667	http://genome.ucsc.edu/cgi-bin/hgTracks?db=rn4&position=chr17:19162496-19164062
2_myc-MyRF	827	17	19209040	19209497	457	14	19209264	7.07143	http://genome.ucsc.edu/cgi-bin/hgTracks?db=rn4&position=chr17:19208540-19209997
2_myc-MyRF	828	17	19295549	19296126	577	20	19295904	8.88889	http://genome.ucsc.edu/cgi-bin/hgTracks?db=rn4&position=chr17:19295049-19296626
2_myc-MyRF	829	17	19328261	19329134	873	21	19328496	9.22222	http://genome.ucsc.edu/cgi-bin/hgTracks?db=rn4&position=chr17:19327761-19329634
2_myc-MyRF	830	17	21155939	21156491	552	33	21156096	13.0588	http://genome.ucsc.edu/cgi-bin/hgTracks?db=rn4&position=chr17:21155439-21156991
2_myc-MyRF	831	17	21430072	21430826	754	20	21430400	10.0833	http://genome.ucsc.edu/cgi-bin/hgTracks?db=rn4&position=chr17:21429572-21431326
2_myc-MyRF	832	17	22908993	22909356	363	13	22909088	6.5	http://genome.ucsc.edu/cgi-bin/hgTracks?db=rn4&position=chr17:22908493-22909856
2_myc-MyRF	833	17	23378629	23379006	377	13	23378784	8.36364	http://genome.ucsc.edu/cgi-bin/hgTracks?db=rn4&position=chr17:23378129-23379506
2_myc-MyRF	834	17	23407314	23407700	386	16	23407472	8.83333	http://genome.ucsc.edu/cgi-bin/hgTracks?db=rn4&position=chr17:23406814-23408200
2_myc-MyRF	835	17	23492262	23492738	476	35	23492416	13.8	http://genome.ucsc.edu/cgi-bin/hgTracks?db=rn4&position=chr17:23491762-23493238
2_myc-MyRF	836	17	23565848	23566260	412	29	23565984	12.8462	http://genome.ucsc.edu/cgi-bin/hgTracks?db=rn4&position=chr17:23565348-23566760
2_myc-MyRF	837	17	23584055	23584769	714	10	23584160	5.17391	http://genome.ucsc.edu/cgi-bin/hgTracks?db=rn4&position=chr17:23583555-23585269
2_myc-MyRF	838	17	23836415	23836889	474	17	23836672	6.66667	http://genome.ucsc.edu/cgi-bin/hgTracks?db=rn4&position=chr17:23835915-23837389
2_myc-MyRF	839	17	25252720	25253096	376	11	25252912	6.75	http://genome.ucsc.edu/cgi-bin/hgTracks?db=rn4&position=chr17:25252220-25253596
2_myc-MyRF	840	17	26415956	26416273	317	9	26416160	6.3	http://genome.ucsc.edu/cgi-bin/hgTracks?db=rn4&position=chr17:26415456-26416773
2_myc-MyRF	841	17	27272339	27273090	751	20	27272672	9	http://genome.ucsc.edu/cgi-bin/hgTracks?db=rn4&position=chr17:27271839-27273590
2_myc-MyRF	842	17	27581620	27582125	505	34	27581872	12.8125	http://genome.ucsc.edu/cgi-bin/hgTracks?db=rn4&position=chr17:27581120-27582625
2_myc-MyRF	843	17	27690271	27691219	948	34	27690528	11.6667	http://genome.ucsc.edu/cgi-bin/hgTracks?db=rn4&position=chr17:27689771-27691719
2_myc-MyRF	844	17	31641777	31642089	312	9	31641856	6.44444	http://genome.ucsc.edu/cgi-bin/hgTracks?db=rn4&position=chr17:31641277-31642589
2_myc-MyRF	845	17	31970515	31970819	304	19	31970688	8.8	http://genome.ucsc.edu/cgi-bin/hgTracks?db=rn4&position=chr17:31970015-31971319
2_myc-MyRF	846	17	35328277	35329223	946	16	35328944	9.7	http://genome.ucsc.edu/cgi-bin/hgTracks?db=rn4&position=chr17:35327777-35329723
2_myc-MyRF	847	17	36814662	36815164	502	19	36814768	10.0667	http://genome.ucsc.edu/cgi-bin/hgTracks?db=rn4&position=chr17:36814162-36815664
2_myc-MyRF	848	17	36912212	36912730	518	20	36912384	9.375	http://genome.ucsc.edu/cgi-bin/hgTracks?db=rn4&position=chr17:36911712-36913230
2_myc-MyRF	849	17	36946863	36948403	1540	81	36947360	17.1875	http://genome.ucsc.edu/cgi-bin/hgTracks?db=rn4&position=chr17:36946363-36948903
2_myc-MyRF	850	17	41531540	41531836	296	8	41531616	4.55556	http://genome.ucsc.edu/cgi-bin/hgTracks?db=rn4&position=chr17:41531040-41532336
2_myc-MyRF	851	17	42582790	42583846	1056	17	42583008	8.48485	http://genome.ucsc.edu/cgi-bin/hgTracks?db=rn4&position=chr17:42582290-42584346
2_myc-MyRF	852	17	44869667	44869927	260	14	44869792	8.85714	http://genome.ucsc.edu/cgi-bin/hgTracks?db=rn4&position=chr17:44869167-44870427
2_myc-MyRF	853	17	45467932	45468483	551	20	45468128	10.1176	http://genome.ucsc.edu/cgi-bin/hgTracks?db=rn4&position=chr17:45467432-45468983
2_myc-MyRF	854	17	48079385	48079928	543	14	48079728	6.29412	http://genome.ucsc.edu/cgi-bin/hgTracks?db=rn4&position=chr17:48078885-48080428
2_myc-MyRF	855	17	48082016	48082733	717	50	48082240	15.9565	http://genome.ucsc.edu/cgi-bin/hgTracks?db=rn4&position=chr17:48081516-48083233
2_myc-MyRF	856	17	48174910	48175517	607	33	48175360	11.7222	http://genome.ucsc.edu/cgi-bin/hgTracks?db=rn4&position=chr17:48174410-48176017
2_myc-MyRF	857	17	50167777	50168196	419	13	50168064	6.30769	http://genome.ucsc.edu/cgi-bin/hgTracks?db=rn4&position=chr17:50167277-50168696
2_myc-MyRF	858	17	52509239	52510022	783	30	52509712	10.44	http://genome.ucsc.edu/cgi-bin/hgTracks?db=rn4&position=chr17:52508739-52510522
2_myc-MyRF	859	17	60151608	60152017	409	13	60151712	6.61538	http://genome.ucsc.edu/cgi-bin/hgTracks?db=rn4&position=chr17:60151108-60152517
2_myc-MyRF	860	17	61176663	61177240	577	22	61176928	7.83333	http://genome.ucsc.edu/cgi-bin/hgTracks?db=rn4&position=chr17:61176163-61177740
2_myc-MyRF	861	17	62336383	62336789	406	12	62336640	7.46154	http://genome.ucsc.edu/cgi-bin/hgTracks?db=rn4&position=chr17:62335883-62337289
2_myc-MyRF	862	17	62356956	62357294	338	13	62357120	5.81818	http://genome.ucsc.edu/cgi-bin/hgTracks?db=rn4&position=chr17:62356456-62357794
2_myc-MyRF	863	17	63085149	63085759	610	9	63085520	5	http://genome.ucsc.edu/cgi-bin/hgTracks?db=rn4&position=chr17:63084649-63086259
2_myc-MyRF	864	17	66932934	66933362	428	12	66933120	7	http://genome.ucsc.edu/cgi-bin/hgTracks?db=rn4&position=chr17:66932434-66933862
2_myc-MyRF	865	17	68621174	68621659	485	9	68621408	4.53333	http://genome.ucsc.edu/cgi-bin/hgTracks?db=rn4&position=chr17:68620674-68622159
2_myc-MyRF	866	17	72825409	72825986	577	65	72825584	23.4706	http://genome.ucsc.edu/cgi-bin/hgTracks?db=rn4&position=chr17:72824909-72826486
2_myc-MyRF	867	17	72826072	72826309	237	16	72826176	9.5	http://genome.ucsc.edu/cgi-bin/hgTracks?db=rn4&position=chr17:72825572-72826809
2_myc-MyRF	868	17	76309945	76310422	477	17	76310240	9.6	http://genome.ucsc.edu/cgi-bin/hgTracks?db=rn4&position=chr17:76309445-76310922
2_myc-MyRF	869	17	78501381	78501761	380	12	78501632	6.45455	http://genome.ucsc.edu/cgi-bin/hgTracks?db=rn4&position=chr17:78500881-78502261
2_myc-MyRF	870	17	78536370	78536718	348	12	78536608	7.18182	http://genome.ucsc.edu/cgi-bin/hgTracks?db=rn4&position=chr17:78535870-78537218
2_myc-MyRF	871	17	78537068	78537669	601	20	78537472	11.2632	http://genome.ucsc.edu/cgi-bin/hgTracks?db=rn4&position=chr17:78536568-78538169
2_myc-MyRF	872	17	79500025	79500591	566	27	79500288	8.72222	http://genome.ucsc.edu/cgi-bin/hgTracks?db=rn4&position=chr17:79499525-79501091
2_myc-MyRF	873	17	79734154	79734619	465	12	79734368	6.14286	http://genome.ucsc.edu/cgi-bin/hgTracks?db=rn4&position=chr17:79733654-79735119
2_myc-MyRF	874	17	84288743	84288978	235	9	84288832	6	http://genome.ucsc.edu/cgi-bin/hgTracks?db=rn4&position=chr17:84288243-84289478
2_myc-MyRF	875	17	84816354	84816930	576	13	84816448	8.33333	http://genome.ucsc.edu/cgi-bin/hgTracks?db=rn4&position=chr17:84815854-84817430
2_myc-MyRF	876	17	85117914	85118762	848	48	85118368	21.6154	http://genome.ucsc.edu/cgi-bin/hgTracks?db=rn4&position=chr17:85117414-85119262
2_myc-MyRF	877	17	85201301	85201699	398	9	85201568	4.23077	http://genome.ucsc.edu/cgi-bin/hgTracks?db=rn4&position=chr17:85200801-85202199
2_myc-MyRF	878	17	85928707	85929160	453	17	85928912	6.38462	http://genome.ucsc.edu/cgi-bin/hgTracks?db=rn4&position=chr17:85928207-85929660
2_myc-MyRF	879	17	87517747	87518128	381	14	87518016	6.91667	http://genome.ucsc.edu/cgi-bin/hgTracks?db=rn4&position=chr17:87517247-87518628
2_myc-MyRF	880	17	87800255	87800672	417	15	87800496	6.69231	http://genome.ucsc.edu/cgi-bin/hgTracks?db=rn4&position=chr17:87799755-87801172
2_myc-MyRF	881	17	88332880	88333167	287	8	88333040	5.55556	http://genome.ucsc.edu/cgi-bin/hgTracks?db=rn4&position=chr17:88332380-88333667
2_myc-MyRF	882	17	88734771	88735187	416	9	88734912	4.84615	http://genome.ucsc.edu/cgi-bin/hgTracks?db=rn4&position=chr17:88734271-88735687
2_myc-MyRF	883	17	90727538	90728192	654	13	90727947	6.66667	http://genome.ucsc.edu/cgi-bin/hgTracks?db=rn4&position=chr17:90727038-90728692
2_myc-MyRF	884	17	91127535	91127871	336	14	91127744	8.8	http://genome.ucsc.edu/cgi-bin/hgTracks?db=rn4&position=chr17:91127035-91128371
2_myc-MyRF	885	17	92227036	92227326	290	9	92227136	6	http://genome.ucsc.edu/cgi-bin/hgTracks?db=rn4&position=chr17:92226536-92227826
2_myc-MyRF	886	17	96229191	96229469	278	11	96229280	7.875	http://genome.ucsc.edu/cgi-bin/hgTracks?db=rn4&position=chr17:96228691-96229969
2_myc-MyRF	887	18	2002505	2003445	940	12	2002752	7.17241	http://genome.ucsc.edu/cgi-bin/hgTracks?db=rn4&position=chr18:2002005-2003945
2_myc-MyRF	888	18	2655716	2656254	538	15	2656064	7.625	http://genome.ucsc.edu/cgi-bin/hgTracks?db=rn4&position=chr18:2655216-2656754
2_myc-MyRF	889	18	2916617	2917033	416	15	2916816	5.84615	http://genome.ucsc.edu/cgi-bin/hgTracks?db=rn4&position=chr18:2916117-2917533
2_myc-MyRF	890	18	3538104	3538490	386	11	3538272	6.16667	http://genome.ucsc.edu/cgi-bin/hgTracks?db=rn4&position=chr18:3537604-3538990
2_myc-MyRF	891	18	3673337	3673805	468	12	3673520	8.13333	http://genome.ucsc.edu/cgi-bin/hgTracks?db=rn4&position=chr18:3672837-3674305
2_myc-MyRF	892	18	4653674	4654619	945	25	4654080	12.7931	http://genome.ucsc.edu/cgi-bin/hgTracks?db=rn4&position=chr18:4653174-4655119
2_myc-MyRF	893	18	4981421	4982198	777	11	4981664	5.47826	http://genome.ucsc.edu/cgi-bin/hgTracks?db=rn4&position=chr18:4980921-4982698
2_myc-MyRF	894	18	5902089	5902684	595	18	5902384	9.16667	http://genome.ucsc.edu/cgi-bin/hgTracks?db=rn4&position=chr18:5901589-5903184
2_myc-MyRF	895	18	6209515	6210093	578	29	6209792	11	http://genome.ucsc.edu/cgi-bin/hgTracks?db=rn4&position=chr18:6209015-6210593
2_myc-MyRF	896	18	7701622	7701926	304	20	7701728	10.6	http://genome.ucsc.edu/cgi-bin/hgTracks?db=rn4&position=chr18:7701122-7702426
2_myc-MyRF	897	18	12567400	12567600	200	18	12567488	11.5	http://genome.ucsc.edu/cgi-bin/hgTracks?db=rn4&position=chr18:12566900-12568100
2_myc-MyRF	898	18	13512680	13512962	282	12	13512800	6.55556	http://genome.ucsc.edu/cgi-bin/hgTracks?db=rn4&position=chr18:13512180-13513462
2_myc-MyRF	899	18	22330007	22330310	303	9	22330224	7	http://genome.ucsc.edu/cgi-bin/hgTracks?db=rn4&position=chr18:22329507-22330810
2_myc-MyRF	900	18	24369813	24370973	1160	19	24370384	8.58333	http://genome.ucsc.edu/cgi-bin/hgTracks?db=rn4&position=chr18:24369313-24371473
2_myc-MyRF	901	18	26606720	26607583	863	35	26607328	13.3333	http://genome.ucsc.edu/cgi-bin/hgTracks?db=rn4&position=chr18:26606220-26608083
2_myc-MyRF	902	18	27937174	27937398	224	19	27937280	10.8571	http://genome.ucsc.edu/cgi-bin/hgTracks?db=rn4&position=chr18:27936674-27937898
2_myc-MyRF	903	18	28294171	28294686	515	16	28294384	8.5625	http://genome.ucsc.edu/cgi-bin/hgTracks?db=rn4&position=chr18:28293671-28295186
2_myc-MyRF	904	18	28464019	28464688	669	19	28464320	9.04762	http://genome.ucsc.edu/cgi-bin/hgTracks?db=rn4&position=chr18:28463519-28465188
2_myc-MyRF	905	18	28481226	28481915	689	18	28481632	9.28571	http://genome.ucsc.edu/cgi-bin/hgTracks?db=rn4&position=chr18:28480726-28482415
2_myc-MyRF	906	18	28568999	28569598	599	25	28569200	10.5556	http://genome.ucsc.edu/cgi-bin/hgTracks?db=rn4&position=chr18:28568499-28570098
2_myc-MyRF	907	18	31745021	31745394	373	14	31745120	6.5	http://genome.ucsc.edu/cgi-bin/hgTracks?db=rn4&position=chr18:31744521-31745894
2_myc-MyRF	908	18	31830285	31830623	338	13	31830400	7.7	http://genome.ucsc.edu/cgi-bin/hgTracks?db=rn4&position=chr18:31829785-31831123
2_myc-MyRF	909	18	34931821	34932313	492	21	34932032	11.4667	http://genome.ucsc.edu/cgi-bin/hgTracks?db=rn4&position=chr18:34931321-34932813
2_myc-MyRF	910	18	35901476	35901888	412	15	35901568	8.92308	http://genome.ucsc.edu/cgi-bin/hgTracks?db=rn4&position=chr18:35900976-35902388
2_myc-MyRF	911	18	36738804	36739252	448	19	36739040	8.28571	http://genome.ucsc.edu/cgi-bin/hgTracks?db=rn4&position=chr18:36738304-36739752
2_myc-MyRF	912	18	36827980	36828323	343	13	36828192	6.7	http://genome.ucsc.edu/cgi-bin/hgTracks?db=rn4&position=chr18:36827480-36828823
2_myc-MyRF	913	18	39617861	39618600	739	16	39618256	8.78261	http://genome.ucsc.edu/cgi-bin/hgTracks?db=rn4&position=chr18:39617361-39619100
2_myc-MyRF	914	18	41463787	41464322	535	37	41464032	13.1875	http://genome.ucsc.edu/cgi-bin/hgTracks?db=rn4&position=chr18:41463287-41464822
2_myc-MyRF	915	18	50612987	50613399	412	22	50613216	9.76923	http://genome.ucsc.edu/cgi-bin/hgTracks?db=rn4&position=chr18:50612487-50613899
2_myc-MyRF	916	18	50772102	50772736	634	43	50772512	15.1053	http://genome.ucsc.edu/cgi-bin/hgTracks?db=rn4&position=chr18:50771602-50773236
2_myc-MyRF	917	18	51056810	51057315	505	21	51056992	10.1875	http://genome.ucsc.edu/cgi-bin/hgTracks?db=rn4&position=chr18:51056310-51057815
2_myc-MyRF	918	18	52049795	52050228	433	10	52049920	5.53846	http://genome.ucsc.edu/cgi-bin/hgTracks?db=rn4&position=chr18:52049295-52050728
2_myc-MyRF	919	18	52217422	52218087	665	26	52217792	11.3333	http://genome.ucsc.edu/cgi-bin/hgTracks?db=rn4&position=chr18:52216922-52218587
2_myc-MyRF	920	18	53174107	53174490	383	9	53174320	6.33333	http://genome.ucsc.edu/cgi-bin/hgTracks?db=rn4&position=chr18:53173607-53174990
2_myc-MyRF	921	18	54471403	54471733	330	11	54471552	5.8	http://genome.ucsc.edu/cgi-bin/hgTracks?db=rn4&position=chr18:54470903-54472233
2_myc-MyRF	922	18	56683134	56683602	468	17	56683456	9.73333	http://genome.ucsc.edu/cgi-bin/hgTracks?db=rn4&position=chr18:56682634-56684102
2_myc-MyRF	923	18	57439033	57439307	274	14	57439120	7.77778	http://genome.ucsc.edu/cgi-bin/hgTracks?db=rn4&position=chr18:57438533-57439807
2_myc-MyRF	924	18	57522308	57523321	1013	37	57522912	12.8387	http://genome.ucsc.edu/cgi-bin/hgTracks?db=rn4&position=chr18:57521808-57523821
2_myc-MyRF	925	18	60475113	60475585	472	18	60475200	7.53333	http://genome.ucsc.edu/cgi-bin/hgTracks?db=rn4&position=chr18:60474613-60476085
2_myc-MyRF	926	18	60735927	60736604	677	15	60736352	7.7619	http://genome.ucsc.edu/cgi-bin/hgTracks?db=rn4&position=chr18:60735427-60737104
2_myc-MyRF	927	18	61666286	61666809	523	13	61666560	6.9375	http://genome.ucsc.edu/cgi-bin/hgTracks?db=rn4&position=chr18:61665786-61667309
2_myc-MyRF	928	18	61869977	61870771	794	15	61870192	6.64	http://genome.ucsc.edu/cgi-bin/hgTracks?db=rn4&position=chr18:61869477-61871271
2_myc-MyRF	929	18	61961629	61962213	584	38	61961920	11	http://genome.ucsc.edu/cgi-bin/hgTracks?db=rn4&position=chr18:61961129-61962713
2_myc-MyRF	930	18	62060306	62060962	656	18	62060656	9.57143	http://genome.ucsc.edu/cgi-bin/hgTracks?db=rn4&position=chr18:62059806-62061462
2_myc-MyRF	931	18	64588979	64589413	434	25	64589120	12.5714	http://genome.ucsc.edu/cgi-bin/hgTracks?db=rn4&position=chr18:64588479-64589913
2_myc-MyRF	932	18	66238209	66238627	418	9	66238384	6	http://genome.ucsc.edu/cgi-bin/hgTracks?db=rn4&position=chr18:66237709-66239127
2_myc-MyRF	933	18	68066231	68066553	322	7	68066368	4.7	http://genome.ucsc.edu/cgi-bin/hgTracks?db=rn4&position=chr18:68065731-68067053
2_myc-MyRF	934	18	70590539	70591415	876	12	70590784	7.37037	http://genome.ucsc.edu/cgi-bin/hgTracks?db=rn4&position=chr18:70590039-70591915
2_myc-MyRF	935	18	71998246	71998748	502	31	71998496	11.2	http://genome.ucsc.edu/cgi-bin/hgTracks?db=rn4&position=chr18:71997746-71999248
2_myc-MyRF	936	18	72178849	72179369	520	89	72179168	33.4375	http://genome.ucsc.edu/cgi-bin/hgTracks?db=rn4&position=chr18:72178349-72179869
2_myc-MyRF	937	18	72184992	72185536	544	24	72185232	13.1667	http://genome.ucsc.edu/cgi-bin/hgTracks?db=rn4&position=chr18:72184492-72186036
2_myc-MyRF	938	18	72298772	72299195	423	15	72298880	8.53846	http://genome.ucsc.edu/cgi-bin/hgTracks?db=rn4&position=chr18:72298272-72299695
2_myc-MyRF	939	18	72339302	72339863	561	34	72339520	11.0588	http://genome.ucsc.edu/cgi-bin/hgTracks?db=rn4&position=chr18:72338802-72340363
2_myc-MyRF	940	18	72366040	72366624	584	29	72366208	12.1579	http://genome.ucsc.edu/cgi-bin/hgTracks?db=rn4&position=chr18:72365540-72367124
2_myc-MyRF	941	18	75194719	75195042	323	9	75194880	5.63636	http://genome.ucsc.edu/cgi-bin/hgTracks?db=rn4&position=chr18:75194219-75195542
2_myc-MyRF	942	18	75263157	75263482	325	11	75263312	5.9	http://genome.ucsc.edu/cgi-bin/hgTracks?db=rn4&position=chr18:75262657-75263982
2_myc-MyRF	943	18	77334204	77334608	404	9	77334368	4.53846	http://genome.ucsc.edu/cgi-bin/hgTracks?db=rn4&position=chr18:77333704-77335108
2_myc-MyRF	944	18	77704883	77705380	497	14	77705248	8.46667	http://genome.ucsc.edu/cgi-bin/hgTracks?db=rn4&position=chr18:77704383-77705880
2_myc-MyRF	945	18	78006456	78006783	327	13	78006624	7.1	http://genome.ucsc.edu/cgi-bin/hgTracks?db=rn4&position=chr18:78005956-78007283
2_myc-MyRF	946	18	78342785	78343132	347	10	78342928	6.2	http://genome.ucsc.edu/cgi-bin/hgTracks?db=rn4&position=chr18:78342285-78343632
2_myc-MyRF	947	18	78930115	78930681	566	13	78930368	7.58824	http://genome.ucsc.edu/cgi-bin/hgTracks?db=rn4&position=chr18:78929615-78931181
2_myc-MyRF	948	18	79006098	79006919	821	53	79006528	19.44	http://genome.ucsc.edu/cgi-bin/hgTracks?db=rn4&position=chr18:79005598-79007419
2_myc-MyRF	949	18	79090713	79091007	294	12	79090880	5.77778	http://genome.ucsc.edu/cgi-bin/hgTracks?db=rn4&position=chr18:79090213-79091507
2_myc-MyRF	950	18	79475870	79476460	590	16	79476128	8.1579	http://genome.ucsc.edu/cgi-bin/hgTracks?db=rn4&position=chr18:79475370-79476960
2_myc-MyRF	951	18	80813511	80813682	171	11	80813584	8.4	http://genome.ucsc.edu/cgi-bin/hgTracks?db=rn4&position=chr18:80813011-80814182
2_myc-MyRF	952	18	81997087	81997547	460	10	81997280	7	http://genome.ucsc.edu/cgi-bin/hgTracks?db=rn4&position=chr18:81996587-81998047
2_myc-MyRF	953	18	85830419	85830958	539	13	85830688	7.17647	http://genome.ucsc.edu/cgi-bin/hgTracks?db=rn4&position=chr18:85829919-85831458
2_myc-MyRF	954	19	687706	688400	694	19	688160	7.45455	http://genome.ucsc.edu/cgi-bin/hgTracks?db=rn4&position=chr19:687206-688900
2_myc-MyRF	955	19	697176	697541	365	8	697333	6.36364	http://genome.ucsc.edu/cgi-bin/hgTracks?db=rn4&position=chr19:696676-698041
2_myc-MyRF	956	19	1384443	1385210	767	40	1384768	15.5417	http://genome.ucsc.edu/cgi-bin/hgTracks?db=rn4&position=chr19:1383943-1385710
2_myc-MyRF	957	19	10083313	10083924	611	28	10083648	10.2105	http://genome.ucsc.edu/cgi-bin/hgTracks?db=rn4&position=chr19:10082813-10084424
2_myc-MyRF	958	19	10319700	10320687	987	18	10320352	9.54839	http://genome.ucsc.edu/cgi-bin/hgTracks?db=rn4&position=chr19:10319200-10321187
2_myc-MyRF	959	19	11503054	11503636	582	44	11503296	14	http://genome.ucsc.edu/cgi-bin/hgTracks?db=rn4&position=chr19:11502554-11504136
2_myc-MyRF	960	19	11548535	11549212	677	30	11548896	10.6667	http://genome.ucsc.edu/cgi-bin/hgTracks?db=rn4&position=chr19:11548035-11549712
2_myc-MyRF	961	19	14333671	14333971	300	10	14333824	5.66667	http://genome.ucsc.edu/cgi-bin/hgTracks?db=rn4&position=chr19:14333171-14334471
2_myc-MyRF	962	19	14513333	14513901	568	13	14513600	7.27778	http://genome.ucsc.edu/cgi-bin/hgTracks?db=rn4&position=chr19:14512833-14514401
2_myc-MyRF	963	19	15215409	15215819	410	12	15215696	7.92308	http://genome.ucsc.edu/cgi-bin/hgTracks?db=rn4&position=chr19:15214909-15216319
2_myc-MyRF	964	19	15728354	15728755	401	11	15728480	5.25	http://genome.ucsc.edu/cgi-bin/hgTracks?db=rn4&position=chr19:15727854-15729255
2_myc-MyRF	965	19	17946872	17947121	249	13	17947008	7.5	http://genome.ucsc.edu/cgi-bin/hgTracks?db=rn4&position=chr19:17946372-17947621
2_myc-MyRF	966	19	21478296	21478666	370	28	21478528	11.3333	http://genome.ucsc.edu/cgi-bin/hgTracks?db=rn4&position=chr19:21477796-21479166
2_myc-MyRF	967	19	22098437	22098918	481	15	22098720	6.86667	http://genome.ucsc.edu/cgi-bin/hgTracks?db=rn4&position=chr19:22097937-22099418
2_myc-MyRF	968	19	22698312	22698547	235	14	22698400	8.14286	http://genome.ucsc.edu/cgi-bin/hgTracks?db=rn4&position=chr19:22697812-22699047
2_myc-MyRF	969	19	25067481	25067980	499	20	25067744	10.2	http://genome.ucsc.edu/cgi-bin/hgTracks?db=rn4&position=chr19:25066981-25068480
2_myc-MyRF	970	19	25134541	25135021	480	14	25134816	6.71429	http://genome.ucsc.edu/cgi-bin/hgTracks?db=rn4&position=chr19:25134041-25135521
2_myc-MyRF	971	19	25351125	25351658	533	20	25351456	10.5625	http://genome.ucsc.edu/cgi-bin/hgTracks?db=rn4&position=chr19:25350625-25352158
2_myc-MyRF	972	19	25425623	25426025	402	10	25425792	4.53846	http://genome.ucsc.edu/cgi-bin/hgTracks?db=rn4&position=chr19:25425123-25426525
2_myc-MyRF	973	19	25931564	25932200	636	7	25931760	4.5	http://genome.ucsc.edu/cgi-bin/hgTracks?db=rn4&position=chr19:25931064-25932700
2_myc-MyRF	974	19	29640417	29640729	312	8	29640640	5.11111	http://genome.ucsc.edu/cgi-bin/hgTracks?db=rn4&position=chr19:29639917-29641229
2_myc-MyRF	975	19	30588933	30589667	734	28	30589184	9.73913	http://genome.ucsc.edu/cgi-bin/hgTracks?db=rn4&position=chr19:30588433-30590167
2_myc-MyRF	976	19	30672119	30672607	488	63	30672448	24.3333	http://genome.ucsc.edu/cgi-bin/hgTracks?db=rn4&position=chr19:30671619-30673107
2_myc-MyRF	977	19	31270495	31271015	520	16	31270656	7.82353	http://genome.ucsc.edu/cgi-bin/hgTracks?db=rn4&position=chr19:31269995-31271515
2_myc-MyRF	978	19	31292494	31292822	328	10	31292544	7.4	http://genome.ucsc.edu/cgi-bin/hgTracks?db=rn4&position=chr19:31291994-31293322
2_myc-MyRF	979	19	31866992	31867289	297	24	31867168	11	http://genome.ucsc.edu/cgi-bin/hgTracks?db=rn4&position=chr19:31866492-31867789
2_myc-MyRF	980	19	32102066	32102397	331	15	32102208	7.3	http://genome.ucsc.edu/cgi-bin/hgTracks?db=rn4&position=chr19:32101566-32102897
2_myc-MyRF	981	19	33564830	33565145	315	8	33565024	5.2	http://genome.ucsc.edu/cgi-bin/hgTracks?db=rn4&position=chr19:33564330-33565645
2_myc-MyRF	982	19	34969073	34969585	512	12	34969344	7	http://genome.ucsc.edu/cgi-bin/hgTracks?db=rn4&position=chr19:34968573-34970085
2_myc-MyRF	983	19	35785964	35786410	446	19	35786176	8.21429	http://genome.ucsc.edu/cgi-bin/hgTracks?db=rn4&position=chr19:35785464-35786910
2_myc-MyRF	984	19	36331573	36331847	274	11	36331680	5.77778	http://genome.ucsc.edu/cgi-bin/hgTracks?db=rn4&position=chr19:36331073-36332347
2_myc-MyRF	985	19	38697870	38698325	455	15	38698048	5.5	http://genome.ucsc.edu/cgi-bin/hgTracks?db=rn4&position=chr19:38697370-38698825
2_myc-MyRF	986	19	39545370	39545719	349	15	39545504	8.81818	http://genome.ucsc.edu/cgi-bin/hgTracks?db=rn4&position=chr19:39544870-39546219
2_myc-MyRF	987	19	40834770	40835098	328	9	40834880	6	http://genome.ucsc.edu/cgi-bin/hgTracks?db=rn4&position=chr19:40834270-40835598
2_myc-MyRF	988	19	41297291	41297935	644	19	41297696	10.15	http://genome.ucsc.edu/cgi-bin/hgTracks?db=rn4&position=chr19:41296791-41298435
2_myc-MyRF	989	19	41663980	41664651	671	35	41664320	12.0952	http://genome.ucsc.edu/cgi-bin/hgTracks?db=rn4&position=chr19:41663480-41665151
2_myc-MyRF	990	19	44127808	44128336	528	11	44128032	6.11765	http://genome.ucsc.edu/cgi-bin/hgTracks?db=rn4&position=chr19:44127308-44128836
2_myc-MyRF	991	19	45348994	45349307	313	12	45349184	7	http://genome.ucsc.edu/cgi-bin/hgTracks?db=rn4&position=chr19:45348494-45349807
2_myc-MyRF	992	19	46531451	46532000	549	23	46531664	8.72222	http://genome.ucsc.edu/cgi-bin/hgTracks?db=rn4&position=chr19:46530951-46532500
2_myc-MyRF	993	19	47397343	47397703	360	6	47397581	4.66667	http://genome.ucsc.edu/cgi-bin/hgTracks?db=rn4&position=chr19:47396843-47398203
2_myc-MyRF	994	19	47445314	47445874	560	17	47445760	8.41177	http://genome.ucsc.edu/cgi-bin/hgTracks?db=rn4&position=chr19:47444814-47446374
2_myc-MyRF	995	19	48487690	48488033	343	12	48487920	6.9	http://genome.ucsc.edu/cgi-bin/hgTracks?db=rn4&position=chr19:48487190-48488533
2_myc-MyRF	996	19	48846376	48846889	513	45	48846688	18.1875	http://genome.ucsc.edu/cgi-bin/hgTracks?db=rn4&position=chr19:48845876-48847389
2_myc-MyRF	997	19	48994983	48995513	530	21	48995168	10.5	http://genome.ucsc.edu/cgi-bin/hgTracks?db=rn4&position=chr19:48994483-48996013
2_myc-MyRF	998	19	49700512	49700988	476	12	49700683	7.2	http://genome.ucsc.edu/cgi-bin/hgTracks?db=rn4&position=chr19:49700012-49701488
2_myc-MyRF	999	19	50556438	50556902	464	21	50556672	10.2857	http://genome.ucsc.edu/cgi-bin/hgTracks?db=rn4&position=chr19:50555938-50557402
2_myc-MyRF	1000	19	50607853	50608398	545	11	50608096	6.52941	http://genome.ucsc.edu/cgi-bin/hgTracks?db=rn4&position=chr19:50607353-50608898
2_myc-MyRF	1001	19	50612273	50612909	636	9	50612523	5.21053	http://genome.ucsc.edu/cgi-bin/hgTracks?db=rn4&position=chr19:50611773-50613409
2_myc-MyRF	1002	19	50655804	50656523	719	10	50656112	5.95652	http://genome.ucsc.edu/cgi-bin/hgTracks?db=rn4&position=chr19:50655304-50657023
2_myc-MyRF	1003	19	50714815	50715419	604	22	50714912	7.78947	http://genome.ucsc.edu/cgi-bin/hgTracks?db=rn4&position=chr19:50714315-50715919
2_myc-MyRF	1004	19	50900629	50901494	865	19	50901216	10.7037	http://genome.ucsc.edu/cgi-bin/hgTracks?db=rn4&position=chr19:50900129-50901994
2_myc-MyRF	1005	19	51831099	51831392	293	14	51831264	7.55556	http://genome.ucsc.edu/cgi-bin/hgTracks?db=rn4&position=chr19:51830599-51831892
2_myc-MyRF	1006	19	51974125	51974614	489	30	51974336	11.6429	http://genome.ucsc.edu/cgi-bin/hgTracks?db=rn4&position=chr19:51973625-51975114
2_myc-MyRF	1007	19	52020843	52021450	607	16	52021040	8.21053	http://genome.ucsc.edu/cgi-bin/hgTracks?db=rn4&position=chr19:52020343-52021950
2_myc-MyRF	1008	19	52473927	52474445	518	12	52474096	6.5	http://genome.ucsc.edu/cgi-bin/hgTracks?db=rn4&position=chr19:52473427-52474945
2_myc-MyRF	1009	19	52512185	52512580	395	14	52512336	6.69231	http://genome.ucsc.edu/cgi-bin/hgTracks?db=rn4&position=chr19:52511685-52513080
2_myc-MyRF	1010	19	52638978	52639372	394	28	52639200	12.8333	http://genome.ucsc.edu/cgi-bin/hgTracks?db=rn4&position=chr19:52638478-52639872
2_myc-MyRF	1011	19	53596856	53597523	667	16	53597163	8.28571	http://genome.ucsc.edu/cgi-bin/hgTracks?db=rn4&position=chr19:53596356-53598023
2_myc-MyRF	1012	19	53962041	53962478	437	40	53962176	16.2857	http://genome.ucsc.edu/cgi-bin/hgTracks?db=rn4&position=chr19:53961541-53962978
2_myc-MyRF	1013	19	53970527	53971098	571	46	53970848	16.8889	http://genome.ucsc.edu/cgi-bin/hgTracks?db=rn4&position=chr19:53970027-53971598
2_myc-MyRF	1014	19	53971390	53971711	321	9	53971520	7	http://genome.ucsc.edu/cgi-bin/hgTracks?db=rn4&position=chr19:53970890-53972211
2_myc-MyRF	1015	19	54028545	54029214	669	17	54029056	10.55	http://genome.ucsc.edu/cgi-bin/hgTracks?db=rn4&position=chr19:54028045-54029714
2_myc-MyRF	1016	19	54364377	54364756	379	11	54364640	6.25	http://genome.ucsc.edu/cgi-bin/hgTracks?db=rn4&position=chr19:54363877-54365256
2_myc-MyRF	1017	19	54471881	54472176	295	15	54472000	7.88889	http://genome.ucsc.edu/cgi-bin/hgTracks?db=rn4&position=chr19:54471381-54472676
2_myc-MyRF	1018	19	54502033	54502488	455	15	54502224	8.71429	http://genome.ucsc.edu/cgi-bin/hgTracks?db=rn4&position=chr19:54501533-54502988
2_myc-MyRF	1019	19	54914391	54914682	291	10	54914528	6.55556	http://genome.ucsc.edu/cgi-bin/hgTracks?db=rn4&position=chr19:54913891-54915182
2_myc-MyRF	1020	19	56795656	56796078	422	25	56795808	11.9231	http://genome.ucsc.edu/cgi-bin/hgTracks?db=rn4&position=chr19:56795156-56796578
2_myc-MyRF	1021	19	58334601	58335133	532	13	58334832	5.9375	http://genome.ucsc.edu/cgi-bin/hgTracks?db=rn4&position=chr19:58334101-58335633
2_myc-MyRF	1022	2	13013402	13013957	555	16	13013728	8.47059	http://genome.ucsc.edu/cgi-bin/hgTracks?db=rn4&position=chr2:13012902-13014457
2_myc-MyRF	1023	2	14448784	14449279	495	19	14448896	10.1333	http://genome.ucsc.edu/cgi-bin/hgTracks?db=rn4&position=chr2:14448284-14449779
2_myc-MyRF	1024	2	20446117	20447112	995	27	20446688	10.5484	http://genome.ucsc.edu/cgi-bin/hgTracks?db=rn4&position=chr2:20445617-20447612
2_myc-MyRF	1025	2	24077131	24077794	663	14	24077344	8.52381	http://genome.ucsc.edu/cgi-bin/hgTracks?db=rn4&position=chr2:24076631-24078294
2_myc-MyRF	1026	2	24462399	24463430	1031	29	24463072	11.0909	http://genome.ucsc.edu/cgi-bin/hgTracks?db=rn4&position=chr2:24461899-24463930
2_myc-MyRF	1027	2	24682406	24682873	467	22	24682624	9.28571	http://genome.ucsc.edu/cgi-bin/hgTracks?db=rn4&position=chr2:24681906-24683373
2_myc-MyRF	1028	2	28274453	28274771	318	13	28274656	8.4	http://genome.ucsc.edu/cgi-bin/hgTracks?db=rn4&position=chr2:28273953-28275271
2_myc-MyRF	1029	2	28381325	28382070	745	34	28381632	11.3913	http://genome.ucsc.edu/cgi-bin/hgTracks?db=rn4&position=chr2:28380825-28382570
2_myc-MyRF	1030	2	28791703	28792169	466	18	28791840	9.53333	http://genome.ucsc.edu/cgi-bin/hgTracks?db=rn4&position=chr2:28791203-28792669
2_myc-MyRF	1031	2	30380038	30380507	469	21	30380256	9.07143	http://genome.ucsc.edu/cgi-bin/hgTracks?db=rn4&position=chr2:30379538-30381007
2_myc-MyRF	1032	2	32576879	32577179	300	12	32576960	7.33333	http://genome.ucsc.edu/cgi-bin/hgTracks?db=rn4&position=chr2:32576379-32577679
2_myc-MyRF	1033	2	32686171	32686757	586	26	32686400	9.94737	http://genome.ucsc.edu/cgi-bin/hgTracks?db=rn4&position=chr2:32685671-32687257
2_myc-MyRF	1034	2	32697825	32698551	726	20	32698000	10.6818	http://genome.ucsc.edu/cgi-bin/hgTracks?db=rn4&position=chr2:32697325-32699051
2_myc-MyRF	1035	2	33593049	33593547	498	12	33593264	5	http://genome.ucsc.edu/cgi-bin/hgTracks?db=rn4&position=chr2:33592549-33594047
2_myc-MyRF	1036	2	34929483	34930024	541	29	34929696	9.76471	http://genome.ucsc.edu/cgi-bin/hgTracks?db=rn4&position=chr2:34928983-34930524
2_myc-MyRF	1037	2	38685028	38685373	345	20	38685216	11.7	http://genome.ucsc.edu/cgi-bin/hgTracks?db=rn4&position=chr2:38684528-38685873
2_myc-MyRF	1038	2	38811548	38812039	491	13	38811760	6.8125	http://genome.ucsc.edu/cgi-bin/hgTracks?db=rn4&position=chr2:38811048-38812539
2_myc-MyRF	1039	2	39026340	39026835	495	43	39026496	17.2667	http://genome.ucsc.edu/cgi-bin/hgTracks?db=rn4&position=chr2:39025840-39027335
2_myc-MyRF	1040	2	39109753	39110167	414	7	39109920	5.15385	http://genome.ucsc.edu/cgi-bin/hgTracks?db=rn4&position=chr2:39109253-39110667
2_myc-MyRF	1041	2	39527351	39527965	614	9	39527488	5.68421	http://genome.ucsc.edu/cgi-bin/hgTracks?db=rn4&position=chr2:39526851-39528465
2_myc-MyRF	1042	2	40353237	40353822	585	47	40353536	14.3889	http://genome.ucsc.edu/cgi-bin/hgTracks?db=rn4&position=chr2:40352737-40354322
2_myc-MyRF	1043	2	40602139	40602434	295	14	40602208	9.22222	http://genome.ucsc.edu/cgi-bin/hgTracks?db=rn4&position=chr2:40601639-40602934
2_myc-MyRF	1044	2	40927951	40928727	776	25	40928224	12.625	http://genome.ucsc.edu/cgi-bin/hgTracks?db=rn4&position=chr2:40927451-40929227
2_myc-MyRF	1045	2	43235327	43235898	571	11	43235744	6.61111	http://genome.ucsc.edu/cgi-bin/hgTracks?db=rn4&position=chr2:43234827-43236398
2_myc-MyRF	1046	2	44122937	44123493	556	17	44123216	7.44444	http://genome.ucsc.edu/cgi-bin/hgTracks?db=rn4&position=chr2:44122437-44123993
2_myc-MyRF	1047	2	44377681	44378146	465	8	44377888	4.73333	http://genome.ucsc.edu/cgi-bin/hgTracks?db=rn4&position=chr2:44377181-44378646
2_myc-MyRF	1048	2	44676100	44676407	307	10	44676288	6.11111	http://genome.ucsc.edu/cgi-bin/hgTracks?db=rn4&position=chr2:44675600-44676907
2_myc-MyRF	1049	2	45266782	45267103	321	9	45266848	6	http://genome.ucsc.edu/cgi-bin/hgTracks?db=rn4&position=chr2:45266282-45267603
2_myc-MyRF	1050	2	46185490	46185819	329	10	46185696	5.5	http://genome.ucsc.edu/cgi-bin/hgTracks?db=rn4&position=chr2:46184990-46186319
2_myc-MyRF	1051	2	46441953	46442691	738	17	46442368	9.04545	http://genome.ucsc.edu/cgi-bin/hgTracks?db=rn4&position=chr2:46441453-46443191
2_myc-MyRF	1052	2	49292782	49293181	399	16	49292992	9.58333	http://genome.ucsc.edu/cgi-bin/hgTracks?db=rn4&position=chr2:49292282-49293681
2_myc-MyRF	1053	2	49756708	49757188	480	12	49756912	7.06667	http://genome.ucsc.edu/cgi-bin/hgTracks?db=rn4&position=chr2:49756208-49757688
2_myc-MyRF	1054	2	55945761	55946842	1081	42	55946208	15.1212	http://genome.ucsc.edu/cgi-bin/hgTracks?db=rn4&position=chr2:55945261-55947342
2_myc-MyRF	1055	2	56451024	56451528	504	32	56451264	11.7333	http://genome.ucsc.edu/cgi-bin/hgTracks?db=rn4&position=chr2:56450524-56452028
2_myc-MyRF	1056	2	56499024	56499346	322	10	56499120	5.8	http://genome.ucsc.edu/cgi-bin/hgTracks?db=rn4&position=chr2:56498524-56499846
2_myc-MyRF	1057	2	57477324	57477760	436	12	57477536	5.35714	http://genome.ucsc.edu/cgi-bin/hgTracks?db=rn4&position=chr2:57476824-57478260
2_myc-MyRF	1058	2	61713512	61713890	378	12	61713600	7.16667	http://genome.ucsc.edu/cgi-bin/hgTracks?db=rn4&position=chr2:61713012-61714390
2_myc-MyRF	1059	2	63672816	63673060	244	12	63672896	6.625	http://genome.ucsc.edu/cgi-bin/hgTracks?db=rn4&position=chr2:63672316-63673560
2_myc-MyRF	1060	2	77399285	77400030	745	24	77399776	11.8261	http://genome.ucsc.edu/cgi-bin/hgTracks?db=rn4&position=chr2:77398785-77400530
2_myc-MyRF	1061	2	77402281	77403166	885	44	77402528	20.4815	http://genome.ucsc.edu/cgi-bin/hgTracks?db=rn4&position=chr2:77401781-77403666
2_myc-MyRF	1062	2	77993720	77994192	472	17	77993984	7.46667	http://genome.ucsc.edu/cgi-bin/hgTracks?db=rn4&position=chr2:77993220-77994692
2_myc-MyRF	1063	2	78609951	78610510	559	12	78610416	6.16667	http://genome.ucsc.edu/cgi-bin/hgTracks?db=rn4&position=chr2:78609451-78611010
2_myc-MyRF	1064	2	82272113	82272409	296	7	82272256	5	http://genome.ucsc.edu/cgi-bin/hgTracks?db=rn4&position=chr2:82271613-82272909
2_myc-MyRF	1065	2	83125691	83126198	507	31	83125952	13.75	http://genome.ucsc.edu/cgi-bin/hgTracks?db=rn4&position=chr2:83125191-83126698
2_myc-MyRF	1066	2	85072476	85073038	562	28	85072640	12.9444	http://genome.ucsc.edu/cgi-bin/hgTracks?db=rn4&position=chr2:85071976-85073538
2_myc-MyRF	1067	2	88361784	88362166	382	15	88361872	6.33333	http://genome.ucsc.edu/cgi-bin/hgTracks?db=rn4&position=chr2:88361284-88362666
2_myc-MyRF	1068	2	93655489	93656201	712	16	93655680	8.68182	http://genome.ucsc.edu/cgi-bin/hgTracks?db=rn4&position=chr2:93654989-93656701
2_myc-MyRF	1069	2	94831733	94832489	756	26	94832096	10.4167	http://genome.ucsc.edu/cgi-bin/hgTracks?db=rn4&position=chr2:94831233-94832989
2_myc-MyRF	1070	2	103239842	103240293	451	30	103240096	12.6429	http://genome.ucsc.edu/cgi-bin/hgTracks?db=rn4&position=chr2:103239342-103240793
2_myc-MyRF	1071	2	103350731	103351049	318	11	103350816	7.11111	http://genome.ucsc.edu/cgi-bin/hgTracks?db=rn4&position=chr2:103350231-103351549
2_myc-MyRF	1072	2	104595729	104596051	322	10	104595968	6.9	http://genome.ucsc.edu/cgi-bin/hgTracks?db=rn4&position=chr2:104595229-104596551
2_myc-MyRF	1073	2	108040300	108040683	383	10	108040464	5.58333	http://genome.ucsc.edu/cgi-bin/hgTracks?db=rn4&position=chr2:108039800-108041183
2_myc-MyRF	1074	2	115956816	115957476	660	17	115956992	8.33333	http://genome.ucsc.edu/cgi-bin/hgTracks?db=rn4&position=chr2:115956316-115957976
2_myc-MyRF	1075	2	116622175	116624062	1887	54	116622784	15.4068	http://genome.ucsc.edu/cgi-bin/hgTracks?db=rn4&position=chr2:116621675-116624562
2_myc-MyRF	1076	2	120694891	120695462	571	44	120695072	17.5556	http://genome.ucsc.edu/cgi-bin/hgTracks?db=rn4&position=chr2:120694391-120695962
2_myc-MyRF	1077	2	120736690	120739519	2829	18	120738928	8.46591	http://genome.ucsc.edu/cgi-bin/hgTracks?db=rn4&position=chr2:120736190-120740019
2_myc-MyRF	1078	2	120763678	120764427	749	32	120764000	15.6087	http://genome.ucsc.edu/cgi-bin/hgTracks?db=rn4&position=chr2:120763178-120764927
2_myc-MyRF	1079	2	121635656	121635905	249	16	121635744	9.75	http://genome.ucsc.edu/cgi-bin/hgTracks?db=rn4&position=chr2:121635156-121636405
2_myc-MyRF	1080	2	123069126	123069674	548	14	123069376	6.64706	http://genome.ucsc.edu/cgi-bin/hgTracks?db=rn4&position=chr2:123068626-123070174
2_myc-MyRF	1081	2	124382818	124383079	261	15	124382912	9.14286	http://genome.ucsc.edu/cgi-bin/hgTracks?db=rn4&position=chr2:124382318-124383579
2_myc-MyRF	1082	2	128040632	128041228	596	12	128040736	6	http://genome.ucsc.edu/cgi-bin/hgTracks?db=rn4&position=chr2:128040132-128041728
2_myc-MyRF	1083	2	138871254	138871677	423	11	138871328	8.07692	http://genome.ucsc.edu/cgi-bin/hgTracks?db=rn4&position=chr2:138870754-138872177
2_myc-MyRF	1084	2	140301645	140302061	416	23	140301888	9.76923	http://genome.ucsc.edu/cgi-bin/hgTracks?db=rn4&position=chr2:140301145-140302561
2_myc-MyRF	1085	2	141404538	141404821	283	15	141404720	7.11111	http://genome.ucsc.edu/cgi-bin/hgTracks?db=rn4&position=chr2:141404038-141405321
2_myc-MyRF	1086	2	141533246	141534193	947	42	141533440	11.4667	http://genome.ucsc.edu/cgi-bin/hgTracks?db=rn4&position=chr2:141532746-141534693
2_myc-MyRF	1087	2	142403455	142404142	687	28	142403861	13.5455	http://genome.ucsc.edu/cgi-bin/hgTracks?db=rn4&position=chr2:142402955-142404642
2_myc-MyRF	1088	2	143064015	143064686	671	17	143064448	8.38095	http://genome.ucsc.edu/cgi-bin/hgTracks?db=rn4&position=chr2:143063515-143065186
2_myc-MyRF	1089	2	144278746	144279014	268	17	144278848	8.33333	http://genome.ucsc.edu/cgi-bin/hgTracks?db=rn4&position=chr2:144278246-144279514
2_myc-MyRF	1090	2	144662632	144663091	459	27	144662784	12.3571	http://genome.ucsc.edu/cgi-bin/hgTracks?db=rn4&position=chr2:144662132-144663591
2_myc-MyRF	1091	2	147481604	147482175	571	24	147481936	12.1176	http://genome.ucsc.edu/cgi-bin/hgTracks?db=rn4&position=chr2:147481104-147482675
2_myc-MyRF	1092	2	148067569	148068055	486	27	148067840	11.3333	http://genome.ucsc.edu/cgi-bin/hgTracks?db=rn4&position=chr2:148067069-148068555
2_myc-MyRF	1093	2	149410081	149410359	278	15	149410240	7.875	http://genome.ucsc.edu/cgi-bin/hgTracks?db=rn4&position=chr2:149409581-149410859
2_myc-MyRF	1094	2	149945657	149946005	348	9	149945856	6.18182	http://genome.ucsc.edu/cgi-bin/hgTracks?db=rn4&position=chr2:149945157-149946505
2_myc-MyRF	1095	2	150744503	150744934	431	19	150744736	10.5385	http://genome.ucsc.edu/cgi-bin/hgTracks?db=rn4&position=chr2:150744003-150745434
2_myc-MyRF	1096	2	151525357	151525686	329	11	151525568	6.3	http://genome.ucsc.edu/cgi-bin/hgTracks?db=rn4&position=chr2:151524857-151526186
2_myc-MyRF	1097	2	151998898	151999324	426	8	151999040	5.46154	http://genome.ucsc.edu/cgi-bin/hgTracks?db=rn4&position=chr2:151998398-151999824
2_myc-MyRF	1098	2	154443331	154443543	212	11	154443424	6.66667	http://genome.ucsc.edu/cgi-bin/hgTracks?db=rn4&position=chr2:154442831-154444043
2_myc-MyRF	1099	2	155534094	155534453	359	11	155534240	6.27273	http://genome.ucsc.edu/cgi-bin/hgTracks?db=rn4&position=chr2:155533594-155534953
2_myc-MyRF	1100	2	155630399	155630742	343	15	155630528	6.72727	http://genome.ucsc.edu/cgi-bin/hgTracks?db=rn4&position=chr2:155629899-155631242
2_myc-MyRF	1101	2	156047586	156048198	612	20	156047904	10.2105	http://genome.ucsc.edu/cgi-bin/hgTracks?db=rn4&position=chr2:156047086-156048698
2_myc-MyRF	1102	2	158404168	158404549	381	15	158404352	7.16667	http://genome.ucsc.edu/cgi-bin/hgTracks?db=rn4&position=chr2:158403668-158405049
2_myc-MyRF	1103	2	158685739	158686059	320	16	158685904	8.33333	http://genome.ucsc.edu/cgi-bin/hgTracks?db=rn4&position=chr2:158685239-158686559
2_myc-MyRF	1104	2	160113324	160113831	507	15	160113600	9.0625	http://genome.ucsc.edu/cgi-bin/hgTracks?db=rn4&position=chr2:160112824-160114331
2_myc-MyRF	1105	2	170771447	170772037	590	16	170771776	8.21053	http://genome.ucsc.edu/cgi-bin/hgTracks?db=rn4&position=chr2:170770947-170772537
2_myc-MyRF	1106	2	176005824	176006636	812	39	176006080	14.88	http://genome.ucsc.edu/cgi-bin/hgTracks?db=rn4&position=chr2:176005324-176007136
2_myc-MyRF	1107	2	176182384	176183207	823	28	176183072	10.16	http://genome.ucsc.edu/cgi-bin/hgTracks?db=rn4&position=chr2:176181884-176183707
2_myc-MyRF	1108	2	176501302	176501613	311	12	176501408	6.55556	http://genome.ucsc.edu/cgi-bin/hgTracks?db=rn4&position=chr2:176500802-176502113
2_myc-MyRF	1109	2	177383846	177384749	903	23	177384480	10.2963	http://genome.ucsc.edu/cgi-bin/hgTracks?db=rn4&position=chr2:177383346-177385249
2_myc-MyRF	1110	2	178820938	178821205	267	11	178821024	8	http://genome.ucsc.edu/cgi-bin/hgTracks?db=rn4&position=chr2:178820438-178821705
2_myc-MyRF	1111	2	180079256	180079951	695	37	180079584	12.9091	http://genome.ucsc.edu/cgi-bin/hgTracks?db=rn4&position=chr2:180078756-180080451
2_myc-MyRF	1112	2	180110166	180110405	239	15	180110304	8.375	http://genome.ucsc.edu/cgi-bin/hgTracks?db=rn4&position=chr2:180109666-180110905
2_myc-MyRF	1113	2	180134620	180134801	181	12	180134688	7.83333	http://genome.ucsc.edu/cgi-bin/hgTracks?db=rn4&position=chr2:180134120-180135301
2_myc-MyRF	1114	2	180282786	180283864	1078	28	180283264	10.5152	http://genome.ucsc.edu/cgi-bin/hgTracks?db=rn4&position=chr2:180282286-180284364
2_myc-MyRF	1115	2	180298409	180299395	986	61	180298912	21.0968	http://genome.ucsc.edu/cgi-bin/hgTracks?db=rn4&position=chr2:180297909-180299895
2_myc-MyRF	1116	2	180750841	180752410	1569	23	180751520	9.12245	http://genome.ucsc.edu/cgi-bin/hgTracks?db=rn4&position=chr2:180750341-180752910
2_myc-MyRF	1117	2	180752945	180753681	736	43	180753376	13.4348	http://genome.ucsc.edu/cgi-bin/hgTracks?db=rn4&position=chr2:180752445-180754181
2_myc-MyRF	1118	2	180896400	180897366	966	21	180896816	10.7	http://genome.ucsc.edu/cgi-bin/hgTracks?db=rn4&position=chr2:180895900-180897866
2_myc-MyRF	1119	2	181414710	181415261	551	11	181414848	6.88235	http://genome.ucsc.edu/cgi-bin/hgTracks?db=rn4&position=chr2:181414210-181415761
2_myc-MyRF	1120	2	181537757	181538530	773	17	181538272	6.68	http://genome.ucsc.edu/cgi-bin/hgTracks?db=rn4&position=chr2:181537257-181539030
2_myc-MyRF	1121	2	181943801	181944072	271	13	181943904	8.375	http://genome.ucsc.edu/cgi-bin/hgTracks?db=rn4&position=chr2:181943301-181944572
2_myc-MyRF	1122	2	186661804	186662214	410	16	186661968	7	http://genome.ucsc.edu/cgi-bin/hgTracks?db=rn4&position=chr2:186661304-186662714
2_myc-MyRF	1123	2	189342385	189343018	633	23	189342752	8.05	http://genome.ucsc.edu/cgi-bin/hgTracks?db=rn4&position=chr2:189341885-189343518
2_myc-MyRF	1124	2	189781037	189781427	390	16	189781312	9.91667	http://genome.ucsc.edu/cgi-bin/hgTracks?db=rn4&position=chr2:189780537-189781927
2_myc-MyRF	1125	2	190194121	190194826	705	11	190194640	7.18182	http://genome.ucsc.edu/cgi-bin/hgTracks?db=rn4&position=chr2:190193621-190195326
2_myc-MyRF	1126	2	190769174	190769915	741	23	190769472	9.69565	http://genome.ucsc.edu/cgi-bin/hgTracks?db=rn4&position=chr2:190768674-190770415
2_myc-MyRF	1127	2	191075806	191076650	844	22	191076128	9.44444	http://genome.ucsc.edu/cgi-bin/hgTracks?db=rn4&position=chr2:191075306-191077150
2_myc-MyRF	1128	2	192429262	192429579	317	7	192429376	4.6	http://genome.ucsc.edu/cgi-bin/hgTracks?db=rn4&position=chr2:192428762-192430079
2_myc-MyRF	1129	2	193176205	193176494	289	11	193176304	6.55556	http://genome.ucsc.edu/cgi-bin/hgTracks?db=rn4&position=chr2:193175705-193176994
2_myc-MyRF	1130	2	195927130	195927607	477	42	195927360	17.8	http://genome.ucsc.edu/cgi-bin/hgTracks?db=rn4&position=chr2:195926630-195928107
2_myc-MyRF	1131	2	196040458	196040962	504	14	196040672	5.25	http://genome.ucsc.edu/cgi-bin/hgTracks?db=rn4&position=chr2:196039958-196041462
2_myc-MyRF	1132	2	196271087	196271448	361	13	196271264	7.54545	http://genome.ucsc.edu/cgi-bin/hgTracks?db=rn4&position=chr2:196270587-196271948
2_myc-MyRF	1133	2	196580593	196581004	411	29	196580736	11.7692	http://genome.ucsc.edu/cgi-bin/hgTracks?db=rn4&position=chr2:196580093-196581504
2_myc-MyRF	1134	2	197257949	197258508	559	26	197258160	11.2222	http://genome.ucsc.edu/cgi-bin/hgTracks?db=rn4&position=chr2:197257449-197259008
2_myc-MyRF	1135	2	197832778	197833990	1212	20	197833440	9.89189	http://genome.ucsc.edu/cgi-bin/hgTracks?db=rn4&position=chr2:197832278-197834490
2_myc-MyRF	1136	2	199192561	199193112	551	26	199192864	9.11765	http://genome.ucsc.edu/cgi-bin/hgTracks?db=rn4&position=chr2:199192061-199193612
2_myc-MyRF	1137	2	201146449	201147115	666	42	201146688	18.75	http://genome.ucsc.edu/cgi-bin/hgTracks?db=rn4&position=chr2:201145949-201147615
2_myc-MyRF	1138	2	203337314	203337874	560	20	203337616	11	http://genome.ucsc.edu/cgi-bin/hgTracks?db=rn4&position=chr2:203336814-203338374
2_myc-MyRF	1139	2	203927629	203928369	740	15	203927872	8.13043	http://genome.ucsc.edu/cgi-bin/hgTracks?db=rn4&position=chr2:203927129-203928869
2_myc-MyRF	1140	2	203965769	203966131	362	8	203965872	5.72727	http://genome.ucsc.edu/cgi-bin/hgTracks?db=rn4&position=chr2:203965269-203966631
2_myc-MyRF	1141	2	205320502	205321025	523	19	205320800	8.4375	http://genome.ucsc.edu/cgi-bin/hgTracks?db=rn4&position=chr2:205320002-205321525
2_myc-MyRF	1142	2	212807537	212807894	357	24	212807776	9.72727	http://genome.ucsc.edu/cgi-bin/hgTracks?db=rn4&position=chr2:212807037-212808394
2_myc-MyRF	1143	2	219127685	219128382	697	41	219127936	17.6667	http://genome.ucsc.edu/cgi-bin/hgTracks?db=rn4&position=chr2:219127185-219128882
2_myc-MyRF	1144	2	219287894	219288296	402	12	219288032	6.15385	http://genome.ucsc.edu/cgi-bin/hgTracks?db=rn4&position=chr2:219287394-219288796
2_myc-MyRF	1145	2	223011473	223011986	513	25	223011648	12	http://genome.ucsc.edu/cgi-bin/hgTracks?db=rn4&position=chr2:223010973-223012486
2_myc-MyRF	1146	2	225267575	225267903	328	12	225267792	8.2	http://genome.ucsc.edu/cgi-bin/hgTracks?db=rn4&position=chr2:225267075-225268403
2_myc-MyRF	1147	2	227162896	227163452	556	11	227163179	7.23529	http://genome.ucsc.edu/cgi-bin/hgTracks?db=rn4&position=chr2:227162396-227163952
2_myc-MyRF	1148	2	228236135	228236494	359	9	228236320	5.54545	http://genome.ucsc.edu/cgi-bin/hgTracks?db=rn4&position=chr2:228235635-228236994
2_myc-MyRF	1149	2	228896651	228897231	580	73	228896928	25.6667	http://genome.ucsc.edu/cgi-bin/hgTracks?db=rn4&position=chr2:228896151-228897731
2_myc-MyRF	1150	2	234336907	234337264	357	14	234337088	7.72727	http://genome.ucsc.edu/cgi-bin/hgTracks?db=rn4&position=chr2:234336407-234337764
2_myc-MyRF	1151	2	236035419	236035932	513	24	236035616	9.0625	http://genome.ucsc.edu/cgi-bin/hgTracks?db=rn4&position=chr2:236034919-236036432
2_myc-MyRF	1152	2	236441349	236441931	582	27	236441600	9.94444	http://genome.ucsc.edu/cgi-bin/hgTracks?db=rn4&position=chr2:236440849-236442431
2_myc-MyRF	1153	2	239852173	239852408	235	11	239852256	7.42857	http://genome.ucsc.edu/cgi-bin/hgTracks?db=rn4&position=chr2:239851673-239852908
2_myc-MyRF	1154	2	240039139	240039619	480	10	240039384	7.33333	http://genome.ucsc.edu/cgi-bin/hgTracks?db=rn4&position=chr2:240038639-240040119
2_myc-MyRF	1155	2	240527078	240527425	347	14	240527264	8.63636	http://genome.ucsc.edu/cgi-bin/hgTracks?db=rn4&position=chr2:240526578-240527925
2_myc-MyRF	1156	2	241083800	241084485	685	49	241084192	19.0909	http://genome.ucsc.edu/cgi-bin/hgTracks?db=rn4&position=chr2:241083300-241084985
2_myc-MyRF	1157	2	242928882	242929186	304	12	242928944	8.8	http://genome.ucsc.edu/cgi-bin/hgTracks?db=rn4&position=chr2:242928382-242929686
2_myc-MyRF	1158	2	243177479	243178146	667	31	243177760	12.0952	http://genome.ucsc.edu/cgi-bin/hgTracks?db=rn4&position=chr2:243176979-243178646
2_myc-MyRF	1159	2	244197819	244198841	1022	33	244198400	14.3438	http://genome.ucsc.edu/cgi-bin/hgTracks?db=rn4&position=chr2:244197319-244199341
2_myc-MyRF	1160	2	246962690	246963015	325	9	246962784	3.6	http://genome.ucsc.edu/cgi-bin/hgTracks?db=rn4&position=chr2:246962190-246963515
2_myc-MyRF	1161	2	250419193	250419406	213	16	250419264	9.42857	http://genome.ucsc.edu/cgi-bin/hgTracks?db=rn4&position=chr2:250418693-250419906
2_myc-MyRF	1162	2	250723580	250723982	402	11	250723776	6.53846	http://genome.ucsc.edu/cgi-bin/hgTracks?db=rn4&position=chr2:250723080-250724482
2_myc-MyRF	1163	2	251891118	251891443	325	8	251891275	6.1	http://genome.ucsc.edu/cgi-bin/hgTracks?db=rn4&position=chr2:251890618-251891943
2_myc-MyRF	1164	2	252554699	252555201	502	17	252554912	7.5	http://genome.ucsc.edu/cgi-bin/hgTracks?db=rn4&position=chr2:252554199-252555701
2_myc-MyRF	1165	2	252808153	252808605	452	23	252808384	11.1429	http://genome.ucsc.edu/cgi-bin/hgTracks?db=rn4&position=chr2:252807653-252809105
2_myc-MyRF	1166	2	253108910	253109241	331	23	253109120	9.9	http://genome.ucsc.edu/cgi-bin/hgTracks?db=rn4&position=chr2:253108410-253109741
2_myc-MyRF	1167	2	256473585	256473904	319	9	256473792	4.8	http://genome.ucsc.edu/cgi-bin/hgTracks?db=rn4&position=chr2:256473085-256474404
2_myc-MyRF	1168	20	1623440	1623843	403	10	1623728	6.46154	http://genome.ucsc.edu/cgi-bin/hgTracks?db=rn4&position=chr20:1622940-1624343
2_myc-MyRF	1169	20	3198085	3198728	643	32	3198304	13.8	http://genome.ucsc.edu/cgi-bin/hgTracks?db=rn4&position=chr20:3197585-3199228
2_myc-MyRF	1170	20	3783383	3783902	519	16	3783616	6.3125	http://genome.ucsc.edu/cgi-bin/hgTracks?db=rn4&position=chr20:3782883-3784402
2_myc-MyRF	1171	20	4967921	4968357	436	15	4968160	7.30769	http://genome.ucsc.edu/cgi-bin/hgTracks?db=rn4&position=chr20:4967421-4968857
2_myc-MyRF	1172	20	6238250	6238584	334	15	6238400	8.6	http://genome.ucsc.edu/cgi-bin/hgTracks?db=rn4&position=chr20:6237750-6239084
2_myc-MyRF	1173	20	6253878	6254242	364	15	6254048	7.90909	http://genome.ucsc.edu/cgi-bin/hgTracks?db=rn4&position=chr20:6253378-6254742
2_myc-MyRF	1174	20	6298677	6298974	297	11	6298864	5.77778	http://genome.ucsc.edu/cgi-bin/hgTracks?db=rn4&position=chr20:6298177-6299474
2_myc-MyRF	1175	20	6848805	6849402	597	43	6849088	15.3333	http://genome.ucsc.edu/cgi-bin/hgTracks?db=rn4&position=chr20:6848305-6849902
2_myc-MyRF	1176	20	7643984	7644900	916	59	7644608	15.4483	http://genome.ucsc.edu/cgi-bin/hgTracks?db=rn4&position=chr20:7643484-7645400
2_myc-MyRF	1177	20	7682632	7683460	828	27	7682912	8.26923	http://genome.ucsc.edu/cgi-bin/hgTracks?db=rn4&position=chr20:7682132-7683960
2_myc-MyRF	1178	20	8021622	8022474	852	110	8021984	34.0741	http://genome.ucsc.edu/cgi-bin/hgTracks?db=rn4&position=chr20:8021122-8022974
2_myc-MyRF	1179	20	8207612	8208160	548	23	8207744	9.27778	http://genome.ucsc.edu/cgi-bin/hgTracks?db=rn4&position=chr20:8207112-8208660
2_myc-MyRF	1180	20	8249790	8250300	510	8	8249965	5.8125	http://genome.ucsc.edu/cgi-bin/hgTracks?db=rn4&position=chr20:8249290-8250800
2_myc-MyRF	1181	20	8514681	8515269	588	23	8514880	8.47368	http://genome.ucsc.edu/cgi-bin/hgTracks?db=rn4&position=chr20:8514181-8515769
2_myc-MyRF	1182	20	8755320	8755806	486	16	8755552	8.4	http://genome.ucsc.edu/cgi-bin/hgTracks?db=rn4&position=chr20:8754820-8756306
2_myc-MyRF	1183	20	9133194	9133893	699	41	9133472	15.9524	http://genome.ucsc.edu/cgi-bin/hgTracks?db=rn4&position=chr20:9132694-9134393
2_myc-MyRF	1184	20	9985710	9986240	530	13	9985824	6.6875	http://genome.ucsc.edu/cgi-bin/hgTracks?db=rn4&position=chr20:9985210-9986740
2_myc-MyRF	1185	20	10321765	10322318	553	17	10322112	9.05882	http://genome.ucsc.edu/cgi-bin/hgTracks?db=rn4&position=chr20:10321265-10322818
2_myc-MyRF	1186	20	10782668	10783290	622	37	10783008	13.3158	http://genome.ucsc.edu/cgi-bin/hgTracks?db=rn4&position=chr20:10782168-10783790
2_myc-MyRF	1187	20	11100967	11101275	308	10	11101168	7	http://genome.ucsc.edu/cgi-bin/hgTracks?db=rn4&position=chr20:11100467-11101775
2_myc-MyRF	1188	20	11513297	11513816	519	23	11513600	10.375	http://genome.ucsc.edu/cgi-bin/hgTracks?db=rn4&position=chr20:11512797-11514316
2_myc-MyRF	1189	20	12077023	12077360	337	11	12077216	6.54545	http://genome.ucsc.edu/cgi-bin/hgTracks?db=rn4&position=chr20:12076523-12077860
2_myc-MyRF	1190	20	12759581	12759931	350	16	12759808	6.63636	http://genome.ucsc.edu/cgi-bin/hgTracks?db=rn4&position=chr20:12759081-12760431
2_myc-MyRF	1191	20	13535016	13535335	319	7	13535104	4	http://genome.ucsc.edu/cgi-bin/hgTracks?db=rn4&position=chr20:13534516-13535835
2_myc-MyRF	1192	20	13778645	13778915	270	9	13778752	5.77778	http://genome.ucsc.edu/cgi-bin/hgTracks?db=rn4&position=chr20:13778145-13779415
2_myc-MyRF	1193	20	14602617	14602932	315	7	14602880	5	http://genome.ucsc.edu/cgi-bin/hgTracks?db=rn4&position=chr20:14602117-14603432
2_myc-MyRF	1194	20	17447155	17447444	289	7	17447216	5.33333	http://genome.ucsc.edu/cgi-bin/hgTracks?db=rn4&position=chr20:17446655-17447944
2_myc-MyRF	1195	20	18597826	18598541	715	19	18598240	9.81818	http://genome.ucsc.edu/cgi-bin/hgTracks?db=rn4&position=chr20:18597326-18599041
2_myc-MyRF	1196	20	18623658	18624359	701	34	18624128	13	http://genome.ucsc.edu/cgi-bin/hgTracks?db=rn4&position=chr20:18623158-18624859
2_myc-MyRF	1197	20	18912071	18912341	270	13	18912144	7.625	http://genome.ucsc.edu/cgi-bin/hgTracks?db=rn4&position=chr20:18911571-18912841
2_myc-MyRF	1198	20	19047162	19047936	774	22	19047328	11.16	http://genome.ucsc.edu/cgi-bin/hgTracks?db=rn4&position=chr20:19046662-19048436
2_myc-MyRF	1199	20	19290753	19291275	522	18	19290976	10.0625	http://genome.ucsc.edu/cgi-bin/hgTracks?db=rn4&position=chr20:19290253-19291775
2_myc-MyRF	1200	20	20876554	20877025	471	14	20876800	5.26667	http://genome.ucsc.edu/cgi-bin/hgTracks?db=rn4&position=chr20:20876054-20877525
2_myc-MyRF	1201	20	21558938	21559533	595	36	21559200	13	http://genome.ucsc.edu/cgi-bin/hgTracks?db=rn4&position=chr20:21558438-21560033
2_myc-MyRF	1202	20	21640089	21640415	326	11	21640176	5.6	http://genome.ucsc.edu/cgi-bin/hgTracks?db=rn4&position=chr20:21639589-21640915
2_myc-MyRF	1203	20	21877040	21877470	430	15	21877168	6.92308	http://genome.ucsc.edu/cgi-bin/hgTracks?db=rn4&position=chr20:21876540-21877970
2_myc-MyRF	1204	20	22551754	22552118	364	23	22552016	9.90909	http://genome.ucsc.edu/cgi-bin/hgTracks?db=rn4&position=chr20:22551254-22552618
2_myc-MyRF	1205	20	24437097	24437400	303	9	24437280	6.33333	http://genome.ucsc.edu/cgi-bin/hgTracks?db=rn4&position=chr20:24436597-24437900
2_myc-MyRF	1206	20	27457743	27458187	444	12	27457904	4.78571	http://genome.ucsc.edu/cgi-bin/hgTracks?db=rn4&position=chr20:27457243-27458687
2_myc-MyRF	1207	20	28148502	28149005	503	33	28148672	13.8	http://genome.ucsc.edu/cgi-bin/hgTracks?db=rn4&position=chr20:28148002-28149505
2_myc-MyRF	1208	20	29062644	29063220	576	13	29062848	7.61111	http://genome.ucsc.edu/cgi-bin/hgTracks?db=rn4&position=chr20:29062144-29063720
2_myc-MyRF	1209	20	29408870	29409195	325	6	29408992	3.8	http://genome.ucsc.edu/cgi-bin/hgTracks?db=rn4&position=chr20:29408370-29409695
2_myc-MyRF	1210	20	30797875	30798186	311	12	30797984	5.6	http://genome.ucsc.edu/cgi-bin/hgTracks?db=rn4&position=chr20:30797375-30798686
2_myc-MyRF	1211	20	31705495	31705843	348	8	31705776	5.18182	http://genome.ucsc.edu/cgi-bin/hgTracks?db=rn4&position=chr20:31704995-31706343
2_myc-MyRF	1212	20	32013311	32013774	463	15	32013536	5.8	http://genome.ucsc.edu/cgi-bin/hgTracks?db=rn4&position=chr20:32012811-32014274
2_myc-MyRF	1213	20	41645295	41645872	577	30	41645504	14.2222	http://genome.ucsc.edu/cgi-bin/hgTracks?db=rn4&position=chr20:41644795-41646372
2_myc-MyRF	1214	20	41676186	41676787	601	41	41676416	13.4211	http://genome.ucsc.edu/cgi-bin/hgTracks?db=rn4&position=chr20:41675686-41677287
2_myc-MyRF	1215	20	41679352	41679758	406	28	41679552	11.6923	http://genome.ucsc.edu/cgi-bin/hgTracks?db=rn4&position=chr20:41678852-41680258
2_myc-MyRF	1216	20	41842955	41843403	448	24	41843136	11.6923	http://genome.ucsc.edu/cgi-bin/hgTracks?db=rn4&position=chr20:41842455-41843903
2_myc-MyRF	1217	20	42027370	42027850	480	10	42027584	6.93333	http://genome.ucsc.edu/cgi-bin/hgTracks?db=rn4&position=chr20:42026870-42028350
2_myc-MyRF	1218	20	43407603	43408285	682	16	43407840	8.42857	http://genome.ucsc.edu/cgi-bin/hgTracks?db=rn4&position=chr20:43407103-43408785
2_myc-MyRF	1219	20	43553597	43554772	1175	23	43554240	11.9459	http://genome.ucsc.edu/cgi-bin/hgTracks?db=rn4&position=chr20:43553097-43555272
2_myc-MyRF	1220	20	43588101	43589137	1036	40	43588752	12.9688	http://genome.ucsc.edu/cgi-bin/hgTracks?db=rn4&position=chr20:43587601-43589637
2_myc-MyRF	1221	20	43605529	43605955	426	26	43605728	10.7857	http://genome.ucsc.edu/cgi-bin/hgTracks?db=rn4&position=chr20:43605029-43606455
2_myc-MyRF	1222	20	43777894	43778387	493	21	43778128	9.06667	http://genome.ucsc.edu/cgi-bin/hgTracks?db=rn4&position=chr20:43777394-43778887
2_myc-MyRF	1223	20	44855618	44856016	398	15	44855696	9.33333	http://genome.ucsc.edu/cgi-bin/hgTracks?db=rn4&position=chr20:44855118-44856516
2_myc-MyRF	1224	20	45793034	45793330	296	10	45793232	7.44444	http://genome.ucsc.edu/cgi-bin/hgTracks?db=rn4&position=chr20:45792534-45793830
2_myc-MyRF	1225	20	46217315	46217668	353	10	46217472	5.18182	http://genome.ucsc.edu/cgi-bin/hgTracks?db=rn4&position=chr20:46216815-46218168
2_myc-MyRF	1226	20	47402050	47402526	476	14	47402224	6.71429	http://genome.ucsc.edu/cgi-bin/hgTracks?db=rn4&position=chr20:47401550-47403026
2_myc-MyRF	1227	20	47427910	47428306	396	14	47428128	7.25	http://genome.ucsc.edu/cgi-bin/hgTracks?db=rn4&position=chr20:47427410-47428806
2_myc-MyRF	1228	20	48294869	48295137	268	12	48294976	8.5	http://genome.ucsc.edu/cgi-bin/hgTracks?db=rn4&position=chr20:48294369-48295637
2_myc-MyRF	1229	20	48461388	48461773	385	10	48461648	5.75	http://genome.ucsc.edu/cgi-bin/hgTracks?db=rn4&position=chr20:48460888-48462273
2_myc-MyRF	1230	20	49224211	49224657	446	17	49224512	7.92857	http://genome.ucsc.edu/cgi-bin/hgTracks?db=rn4&position=chr20:49223711-49225157
2_myc-MyRF	1231	3	1612874	1613200	326	9	1612960	6.3	http://genome.ucsc.edu/cgi-bin/hgTracks?db=rn4&position=chr3:1612374-1613700
2_myc-MyRF	1232	3	3430600	3431850	1250	118	3431360	23.6923	http://genome.ucsc.edu/cgi-bin/hgTracks?db=rn4&position=chr3:3430100-3432350
2_myc-MyRF	1233	3	3597321	3598321	1000	21	3597856	9.25806	http://genome.ucsc.edu/cgi-bin/hgTracks?db=rn4&position=chr3:3596821-3598821
2_myc-MyRF	1234	3	3970769	3971528	759	24	3971248	8.26087	http://genome.ucsc.edu/cgi-bin/hgTracks?db=rn4&position=chr3:3970269-3972028
2_myc-MyRF	1235	3	4220353	4220895	542	28	4220608	10.4	http://genome.ucsc.edu/cgi-bin/hgTracks?db=rn4&position=chr3:4219853-4221395
2_myc-MyRF	1236	3	5692021	5692804	783	28	5692352	10.12	http://genome.ucsc.edu/cgi-bin/hgTracks?db=rn4&position=chr3:5691521-5693304
2_myc-MyRF	1237	3	6476644	6477128	484	12	6476896	5.8	http://genome.ucsc.edu/cgi-bin/hgTracks?db=rn4&position=chr3:6476144-6477628
2_myc-MyRF	1238	3	6598474	6598883	409	14	6598592	6.91667	http://genome.ucsc.edu/cgi-bin/hgTracks?db=rn4&position=chr3:6597974-6599383
2_myc-MyRF	1239	3	7295259	7295863	604	30	7295552	10.4737	http://genome.ucsc.edu/cgi-bin/hgTracks?db=rn4&position=chr3:7294759-7296363
2_myc-MyRF	1240	3	7332793	7333156	363	13	7332960	6	http://genome.ucsc.edu/cgi-bin/hgTracks?db=rn4&position=chr3:7332293-7333656
2_myc-MyRF	1241	3	7392211	7392654	443	11	7392384	6.28571	http://genome.ucsc.edu/cgi-bin/hgTracks?db=rn4&position=chr3:7391711-7393154
2_myc-MyRF	1242	3	7504807	7505489	682	22	7505024	10.4286	http://genome.ucsc.edu/cgi-bin/hgTracks?db=rn4&position=chr3:7504307-7505989
2_myc-MyRF	1243	3	7552150	7552933	783	53	7552608	18.2917	http://genome.ucsc.edu/cgi-bin/hgTracks?db=rn4&position=chr3:7551650-7553433
2_myc-MyRF	1244	3	7877004	7877702	698	38	7877312	14.8636	http://genome.ucsc.edu/cgi-bin/hgTracks?db=rn4&position=chr3:7876504-7878202
2_myc-MyRF	1245	3	7943179	7943522	343	12	7943296	5.36364	http://genome.ucsc.edu/cgi-bin/hgTracks?db=rn4&position=chr3:7942679-7944022
2_myc-MyRF	1246	3	8353927	8354312	385	11	8354016	5.91667	http://genome.ucsc.edu/cgi-bin/hgTracks?db=rn4&position=chr3:8353427-8354812
2_myc-MyRF	1247	3	8671308	8672163	855	16	8671744	8.92308	http://genome.ucsc.edu/cgi-bin/hgTracks?db=rn4&position=chr3:8670808-8672663
2_myc-MyRF	1248	3	8818198	8819119	921	52	8818336	17.0345	http://genome.ucsc.edu/cgi-bin/hgTracks?db=rn4&position=chr3:8817698-8819619
2_myc-MyRF	1249	3	8846466	8847090	624	27	8846752	12.1579	http://genome.ucsc.edu/cgi-bin/hgTracks?db=rn4&position=chr3:8845966-8847590
2_myc-MyRF	1250	3	9125167	9125813	646	41	9125440	14.9	http://genome.ucsc.edu/cgi-bin/hgTracks?db=rn4&position=chr3:9124667-9126313
2_myc-MyRF	1251	3	9141371	9142170	799	39	9141744	13.9167	http://genome.ucsc.edu/cgi-bin/hgTracks?db=rn4&position=chr3:9140871-9142670
2_myc-MyRF	1252	3	9708263	9708750	487	17	9708512	8.13333	http://genome.ucsc.edu/cgi-bin/hgTracks?db=rn4&position=chr3:9707763-9709250
2_myc-MyRF	1253	3	10836799	10837158	359	8	10836992	5.08333	http://genome.ucsc.edu/cgi-bin/hgTracks?db=rn4&position=chr3:10836299-10837658
2_myc-MyRF	1254	3	10857111	10857825	714	50	10857376	14.6364	http://genome.ucsc.edu/cgi-bin/hgTracks?db=rn4&position=chr3:10856611-10858325
2_myc-MyRF	1255	3	10871460	10872166	706	31	10871776	13.4091	http://genome.ucsc.edu/cgi-bin/hgTracks?db=rn4&position=chr3:10870960-10872666
2_myc-MyRF	1256	3	11895761	11896053	292	9	11895840	5.22222	http://genome.ucsc.edu/cgi-bin/hgTracks?db=rn4&position=chr3:11895261-11896553
2_myc-MyRF	1257	3	12280170	12280514	344	9	12280288	4.7	http://genome.ucsc.edu/cgi-bin/hgTracks?db=rn4&position=chr3:12279670-12281014
2_myc-MyRF	1258	3	12373491	12374389	898	30	12374112	9.60714	http://genome.ucsc.edu/cgi-bin/hgTracks?db=rn4&position=chr3:12372991-12374889
2_myc-MyRF	1259	3	12484750	12485206	456	18	12484896	7.85714	http://genome.ucsc.edu/cgi-bin/hgTracks?db=rn4&position=chr3:12484250-12485706
2_myc-MyRF	1260	3	12861692	12862275	583	42	12861968	11.2105	http://genome.ucsc.edu/cgi-bin/hgTracks?db=rn4&position=chr3:12861192-12862775
2_myc-MyRF	1261	3	14377231	14377466	235	14	14377376	8.42857	http://genome.ucsc.edu/cgi-bin/hgTracks?db=rn4&position=chr3:14376731-14377966
2_myc-MyRF	1262	3	17546997	17547298	301	23	17547104	10.6	http://genome.ucsc.edu/cgi-bin/hgTracks?db=rn4&position=chr3:17546497-17547798
2_myc-MyRF	1263	3	18451061	18451529	468	14	18451248	8	http://genome.ucsc.edu/cgi-bin/hgTracks?db=rn4&position=chr3:18450561-18452029
2_myc-MyRF	1264	3	18882083	18882323	240	7	18882192	5.28571	http://genome.ucsc.edu/cgi-bin/hgTracks?db=rn4&position=chr3:18881583-18882823
2_myc-MyRF	1265	3	25603423	25604073	650	44	25603712	15.8095	http://genome.ucsc.edu/cgi-bin/hgTracks?db=rn4&position=chr3:25602923-25604573
2_myc-MyRF	1266	3	27469159	27469475	316	11	27469312	7	http://genome.ucsc.edu/cgi-bin/hgTracks?db=rn4&position=chr3:27468659-27469975
2_myc-MyRF	1267	3	31242070	31242691	621	32	31242400	12.5	http://genome.ucsc.edu/cgi-bin/hgTracks?db=rn4&position=chr3:31241570-31243191
2_myc-MyRF	1268	3	33740767	33741190	423	17	33740944	8	http://genome.ucsc.edu/cgi-bin/hgTracks?db=rn4&position=chr3:33740267-33741690
2_myc-MyRF	1269	3	34445287	34446312	1025	57	34445824	20.5312	http://genome.ucsc.edu/cgi-bin/hgTracks?db=rn4&position=chr3:34444787-34446812
2_myc-MyRF	1270	3	34511399	34512345	946	69	34511616	19.2759	http://genome.ucsc.edu/cgi-bin/hgTracks?db=rn4&position=chr3:34510899-34512845
2_myc-MyRF	1271	3	34560714	34561297	583	26	34560992	9.22222	http://genome.ucsc.edu/cgi-bin/hgTracks?db=rn4&position=chr3:34560214-34561797
2_myc-MyRF	1272	3	38352493	38352785	292	10	38352640	5.55556	http://genome.ucsc.edu/cgi-bin/hgTracks?db=rn4&position=chr3:38351993-38353285
2_myc-MyRF	1273	3	38974984	38975376	392	17	38975168	6.75	http://genome.ucsc.edu/cgi-bin/hgTracks?db=rn4&position=chr3:38974484-38975876
2_myc-MyRF	1274	3	40859041	40860217	1176	27	40859648	9.25	http://genome.ucsc.edu/cgi-bin/hgTracks?db=rn4&position=chr3:40858541-40860717
2_myc-MyRF	1275	3	41034732	41035287	555	21	41034944	8.88235	http://genome.ucsc.edu/cgi-bin/hgTracks?db=rn4&position=chr3:41034232-41035787
2_myc-MyRF	1276	3	41124685	41125231	546	11	41124880	6.47059	http://genome.ucsc.edu/cgi-bin/hgTracks?db=rn4&position=chr3:41124185-41125731
2_myc-MyRF	1277	3	41217725	41218222	497	23	41217952	11.25	http://genome.ucsc.edu/cgi-bin/hgTracks?db=rn4&position=chr3:41217225-41218722
2_myc-MyRF	1278	3	41671113	41671415	302	8	41671296	4.33333	http://genome.ucsc.edu/cgi-bin/hgTracks?db=rn4&position=chr3:41670613-41671915
2_myc-MyRF	1279	3	42402503	42402776	273	16	42402640	9.25	http://genome.ucsc.edu/cgi-bin/hgTracks?db=rn4&position=chr3:42402003-42403276
2_myc-MyRF	1280	3	46277562	46277925	363	13	46277664	9.36364	http://genome.ucsc.edu/cgi-bin/hgTracks?db=rn4&position=chr3:46277062-46278425
2_myc-MyRF	1281	3	47804910	47805448	538	18	47805104	9.6875	http://genome.ucsc.edu/cgi-bin/hgTracks?db=rn4&position=chr3:47804410-47805948
2_myc-MyRF	1282	3	52035377	52035890	513	13	52035680	7.625	http://genome.ucsc.edu/cgi-bin/hgTracks?db=rn4&position=chr3:52034877-52036390
2_myc-MyRF	1283	3	52953571	52954001	430	13	52953760	8.15385	http://genome.ucsc.edu/cgi-bin/hgTracks?db=rn4&position=chr3:52953071-52954501
2_myc-MyRF	1284	3	54165645	54166026	381	7	54165808	3.25	http://genome.ucsc.edu/cgi-bin/hgTracks?db=rn4&position=chr3:54165145-54166526
2_myc-MyRF	1285	3	55782828	55783230	402	17	55783104	8.3	http://genome.ucsc.edu/cgi-bin/hgTracks?db=rn4&position=chr3:55782328-55783730
2_myc-MyRF	1286	3	56023402	56023922	520	35	56023712	13.4375	http://genome.ucsc.edu/cgi-bin/hgTracks?db=rn4&position=chr3:56022902-56024422
2_myc-MyRF	1287	3	58698826	58699685	859	46	58699184	15.0741	http://genome.ucsc.edu/cgi-bin/hgTracks?db=rn4&position=chr3:58698326-58700185
2_myc-MyRF	1288	3	59094746	59095040	294	8	59094784	5.9	http://genome.ucsc.edu/cgi-bin/hgTracks?db=rn4&position=chr3:59094246-59095540
2_myc-MyRF	1289	3	60068425	60068788	363	13	60068672	8.27273	http://genome.ucsc.edu/cgi-bin/hgTracks?db=rn4&position=chr3:60067925-60069288
2_myc-MyRF	1290	3	60146176	60146444	268	13	60146256	8	http://genome.ucsc.edu/cgi-bin/hgTracks?db=rn4&position=chr3:60145676-60146944
2_myc-MyRF	1291	3	60334857	60335182	325	12	60335024	6.2	http://genome.ucsc.edu/cgi-bin/hgTracks?db=rn4&position=chr3:60334357-60335682
2_myc-MyRF	1292	3	60988683	60989027	344	9	60988768	5.09091	http://genome.ucsc.edu/cgi-bin/hgTracks?db=rn4&position=chr3:60988183-60989527
2_myc-MyRF	1293	3	63747398	63748143	745	55	63747776	17.7826	http://genome.ucsc.edu/cgi-bin/hgTracks?db=rn4&position=chr3:63746898-63748643
2_myc-MyRF	1294	3	64371070	64371373	303	8	64371216	4.4	http://genome.ucsc.edu/cgi-bin/hgTracks?db=rn4&position=chr3:64370570-64371873
2_myc-MyRF	1295	3	68080734	68081086	352	15	68080944	6.54545	http://genome.ucsc.edu/cgi-bin/hgTracks?db=rn4&position=chr3:68080234-68081586
2_myc-MyRF	1296	3	75460971	75461305	334	12	75461184	7.4	http://genome.ucsc.edu/cgi-bin/hgTracks?db=rn4&position=chr3:75460471-75461805
2_myc-MyRF	1297	3	75558831	75559779	948	16	75558912	7.41379	http://genome.ucsc.edu/cgi-bin/hgTracks?db=rn4&position=chr3:75558331-75560279
2_myc-MyRF	1298	3	76327072	76327705	633	27	76327328	12.1	http://genome.ucsc.edu/cgi-bin/hgTracks?db=rn4&position=chr3:76326572-76328205
2_myc-MyRF	1299	3	76885365	76885818	453	16	76885648	7.21429	http://genome.ucsc.edu/cgi-bin/hgTracks?db=rn4&position=chr3:76884865-76886318
2_myc-MyRF	1300	3	77341433	77341795	362	12	77341696	6.81818	http://genome.ucsc.edu/cgi-bin/hgTracks?db=rn4&position=chr3:77340933-77342295
2_myc-MyRF	1301	3	77852038	77852456	418	19	77852256	9.23077	http://genome.ucsc.edu/cgi-bin/hgTracks?db=rn4&position=chr3:77851538-77852956
2_myc-MyRF	1302	3	77938122	77938492	370	12	77938208	7.54545	http://genome.ucsc.edu/cgi-bin/hgTracks?db=rn4&position=chr3:77937622-77938992
2_myc-MyRF	1303	3	78093360	78093870	510	12	78093568	6.625	http://genome.ucsc.edu/cgi-bin/hgTracks?db=rn4&position=chr3:78092860-78094370
2_myc-MyRF	1304	3	82285014	82285745	731	19	82285280	9.47826	http://genome.ucsc.edu/cgi-bin/hgTracks?db=rn4&position=chr3:82284514-82286245
2_myc-MyRF	1305	3	90471689	90471955	266	10	90471808	5.875	http://genome.ucsc.edu/cgi-bin/hgTracks?db=rn4&position=chr3:90471189-90472455
2_myc-MyRF	1306	3	92194593	92195233	640	11	92194688	4.7	http://genome.ucsc.edu/cgi-bin/hgTracks?db=rn4&position=chr3:92194093-92195733
2_myc-MyRF	1307	3	96572690	96573021	331	10	96572800	4.8	http://genome.ucsc.edu/cgi-bin/hgTracks?db=rn4&position=chr3:96572190-96573521
2_myc-MyRF	1308	3	98083429	98083965	536	11	98083744	5.5	http://genome.ucsc.edu/cgi-bin/hgTracks?db=rn4&position=chr3:98082929-98084465
2_myc-MyRF	1309	3	99822605	99823032	427	19	99822752	7	http://genome.ucsc.edu/cgi-bin/hgTracks?db=rn4&position=chr3:99822105-99823532
2_myc-MyRF	1310	3	100424300	100424705	405	14	100424448	6.83333	http://genome.ucsc.edu/cgi-bin/hgTracks?db=rn4&position=chr3:100423800-100425205
2_myc-MyRF	1311	3	100689380	100689864	484	21	100689600	7.66667	http://genome.ucsc.edu/cgi-bin/hgTracks?db=rn4&position=chr3:100688880-100690364
2_myc-MyRF	1312	3	101991408	101991926	518	19	101991616	7.5625	http://genome.ucsc.edu/cgi-bin/hgTracks?db=rn4&position=chr3:101990908-101992426
2_myc-MyRF	1313	3	103023832	103024650	818	16	103024384	9.4	http://genome.ucsc.edu/cgi-bin/hgTracks?db=rn4&position=chr3:103023332-103025150
2_myc-MyRF	1314	3	105553566	105554065	499	25	105553760	10.75	http://genome.ucsc.edu/cgi-bin/hgTracks?db=rn4&position=chr3:105553066-105554565
2_myc-MyRF	1315	3	105874074	105874607	533	24	105874272	10.5882	http://genome.ucsc.edu/cgi-bin/hgTracks?db=rn4&position=chr3:105873574-105875107
2_myc-MyRF	1316	3	106133995	106134236	241	8	106134112	5.85714	http://genome.ucsc.edu/cgi-bin/hgTracks?db=rn4&position=chr3:106133495-106134736
2_myc-MyRF	1317	3	106312410	106313042	632	14	106312800	6.3	http://genome.ucsc.edu/cgi-bin/hgTracks?db=rn4&position=chr3:106311910-106313542
2_myc-MyRF	1318	3	106318836	106319271	435	11	106319008	5.14286	http://genome.ucsc.edu/cgi-bin/hgTracks?db=rn4&position=chr3:106318336-106319771
2_myc-MyRF	1319	3	108068017	108068493	476	20	108068192	10.3333	http://genome.ucsc.edu/cgi-bin/hgTracks?db=rn4&position=chr3:108067517-108068993
2_myc-MyRF	1320	3	108099643	108100156	513	22	108099840	10.25	http://genome.ucsc.edu/cgi-bin/hgTracks?db=rn4&position=chr3:108099143-108100656
2_myc-MyRF	1321	3	108583512	108584107	595	33	108583872	13.6667	http://genome.ucsc.edu/cgi-bin/hgTracks?db=rn4&position=chr3:108583012-108584607
2_myc-MyRF	1322	3	111606509	111607078	569	11	111606720	5.22222	http://genome.ucsc.edu/cgi-bin/hgTracks?db=rn4&position=chr3:111606009-111607578
2_myc-MyRF	1323	3	112067122	112067774	652	30	112067456	14.4	http://genome.ucsc.edu/cgi-bin/hgTracks?db=rn4&position=chr3:112066622-112068274
2_myc-MyRF	1324	3	112883475	112883722	247	10	112883584	6	http://genome.ucsc.edu/cgi-bin/hgTracks?db=rn4&position=chr3:112882975-112884222
2_myc-MyRF	1325	3	116878805	116879168	363	11	116878912	4.66667	http://genome.ucsc.edu/cgi-bin/hgTracks?db=rn4&position=chr3:116878305-116879668
2_myc-MyRF	1326	3	117030341	117030798	457	15	117030528	8.21429	http://genome.ucsc.edu/cgi-bin/hgTracks?db=rn4&position=chr3:117029841-117031298
2_myc-MyRF	1327	3	117454105	117454531	426	15	117454336	7.61538	http://genome.ucsc.edu/cgi-bin/hgTracks?db=rn4&position=chr3:117453605-117455031
2_myc-MyRF	1328	3	117458344	117458664	320	9	117458432	6.1	http://genome.ucsc.edu/cgi-bin/hgTracks?db=rn4&position=chr3:117457844-117459164
2_myc-MyRF	1329	3	119236839	119237412	573	22	119237216	9.44444	http://genome.ucsc.edu/cgi-bin/hgTracks?db=rn4&position=chr3:119236339-119237912
2_myc-MyRF	1330	3	119280232	119280683	451	14	119280416	5.92857	http://genome.ucsc.edu/cgi-bin/hgTracks?db=rn4&position=chr3:119279732-119281183
2_myc-MyRF	1331	3	120038504	120039018	514	15	120038688	9.3125	http://genome.ucsc.edu/cgi-bin/hgTracks?db=rn4&position=chr3:120038004-120039518
2_myc-MyRF	1332	3	121647173	121647625	452	24	121647424	10.9286	http://genome.ucsc.edu/cgi-bin/hgTracks?db=rn4&position=chr3:121646673-121648125
2_myc-MyRF	1333	3	123107523	123108027	504	16	123107744	7.53333	http://genome.ucsc.edu/cgi-bin/hgTracks?db=rn4&position=chr3:123107023-123108527
2_myc-MyRF	1334	3	123124644	123125238	594	20	123124907	13.7222	http://genome.ucsc.edu/cgi-bin/hgTracks?db=rn4&position=chr3:123124144-123125738
2_myc-MyRF	1335	3	124406207	124406596	389	19	124406368	7.76923	http://genome.ucsc.edu/cgi-bin/hgTracks?db=rn4&position=chr3:124405707-124407096
2_myc-MyRF	1336	3	125639935	125640451	516	24	125640192	8.70588	http://genome.ucsc.edu/cgi-bin/hgTracks?db=rn4&position=chr3:125639435-125640951
2_myc-MyRF	1337	3	125791627	125792200	573	45	125791808	17.3889	http://genome.ucsc.edu/cgi-bin/hgTracks?db=rn4&position=chr3:125791127-125792700
2_myc-MyRF	1338	3	127256509	127257103	594	26	127256800	8	http://genome.ucsc.edu/cgi-bin/hgTracks?db=rn4&position=chr3:127256009-127257603
2_myc-MyRF	1339	3	132548584	132549069	485	18	132548832	8	http://genome.ucsc.edu/cgi-bin/hgTracks?db=rn4&position=chr3:132548084-132549569
2_myc-MyRF	1340	3	132708241	132708708	467	13	132708592	6.86667	http://genome.ucsc.edu/cgi-bin/hgTracks?db=rn4&position=chr3:132707741-132709208
2_myc-MyRF	1341	3	133262636	133262892	256	9	133262752	5.57143	http://genome.ucsc.edu/cgi-bin/hgTracks?db=rn4&position=chr3:133262136-133263392
2_myc-MyRF	1342	3	134363247	134363748	501	16	134363440	8.46667	http://genome.ucsc.edu/cgi-bin/hgTracks?db=rn4&position=chr3:134362747-134364248
2_myc-MyRF	1343	3	134912174	134912853	679	20	134912464	10.9524	http://genome.ucsc.edu/cgi-bin/hgTracks?db=rn4&position=chr3:134911674-134913353
2_myc-MyRF	1344	3	134926291	134926837	546	17	134926528	8.47059	http://genome.ucsc.edu/cgi-bin/hgTracks?db=rn4&position=chr3:134925791-134927337
2_myc-MyRF	1345	3	135954434	135955141	707	20	135954896	7.95455	http://genome.ucsc.edu/cgi-bin/hgTracks?db=rn4&position=chr3:135953934-135955641
2_myc-MyRF	1346	3	136341941	136342254	313	11	136342176	7.7	http://genome.ucsc.edu/cgi-bin/hgTracks?db=rn4&position=chr3:136341441-136342754
2_myc-MyRF	1347	3	140285781	140286003	222	10	140285888	6.14286	http://genome.ucsc.edu/cgi-bin/hgTracks?db=rn4&position=chr3:140285281-140286503
2_myc-MyRF	1348	3	141401217	141401692	475	13	141401408	6.85714	http://genome.ucsc.edu/cgi-bin/hgTracks?db=rn4&position=chr3:141400717-141402192
2_myc-MyRF	1349	3	141935259	141936020	761	21	141935744	8.66667	http://genome.ucsc.edu/cgi-bin/hgTracks?db=rn4&position=chr3:141934759-141936520
2_myc-MyRF	1350	3	142080824	142081175	351	15	142081008	8	http://genome.ucsc.edu/cgi-bin/hgTracks?db=rn4&position=chr3:142080324-142081675
2_myc-MyRF	1351	3	142278171	142278470	299	7	142278336	4.9	http://genome.ucsc.edu/cgi-bin/hgTracks?db=rn4&position=chr3:142277671-142278970
2_myc-MyRF	1352	3	142730485	142730901	416	26	142730656	10.9231	http://genome.ucsc.edu/cgi-bin/hgTracks?db=rn4&position=chr3:142729985-142731401
2_myc-MyRF	1353	3	143047778	143048475	697	16	143047904	8.47619	http://genome.ucsc.edu/cgi-bin/hgTracks?db=rn4&position=chr3:143047278-143048975
2_myc-MyRF	1354	3	143169219	143169792	573	15	143169456	6.72222	http://genome.ucsc.edu/cgi-bin/hgTracks?db=rn4&position=chr3:143168719-143170292
2_myc-MyRF	1355	3	143294080	143295243	1163	16	143294640	6.54054	http://genome.ucsc.edu/cgi-bin/hgTracks?db=rn4&position=chr3:143293580-143295743
2_myc-MyRF	1356	3	143644702	143645229	527	26	143644864	12.1176	http://genome.ucsc.edu/cgi-bin/hgTracks?db=rn4&position=chr3:143644202-143645729
2_myc-MyRF	1357	3	143787923	143788764	841	27	143788192	10.1154	http://genome.ucsc.edu/cgi-bin/hgTracks?db=rn4&position=chr3:143787423-143789264
2_myc-MyRF	1358	3	143808571	143809157	586	25	143808832	8.47368	http://genome.ucsc.edu/cgi-bin/hgTracks?db=rn4&position=chr3:143808071-143809657
2_myc-MyRF	1359	3	145057291	145057803	512	13	145057600	7.0625	http://genome.ucsc.edu/cgi-bin/hgTracks?db=rn4&position=chr3:145056791-145058303
2_myc-MyRF	1360	3	145878146	145878810	664	12	145878544	5.65	http://genome.ucsc.edu/cgi-bin/hgTracks?db=rn4&position=chr3:145877646-145879310
2_myc-MyRF	1361	3	145878887	145879539	652	32	145879168	10.05	http://genome.ucsc.edu/cgi-bin/hgTracks?db=rn4&position=chr3:145878387-145880039
2_myc-MyRF	1362	3	146710610	146711036	426	24	146710848	9.07692	http://genome.ucsc.edu/cgi-bin/hgTracks?db=rn4&position=chr3:146710110-146711536
2_myc-MyRF	1363	3	147082441	147083387	946	32	147082816	14.4483	http://genome.ucsc.edu/cgi-bin/hgTracks?db=rn4&position=chr3:147081941-147083887
2_myc-MyRF	1364	3	147633275	147634120	845	36	147633600	11.7037	http://genome.ucsc.edu/cgi-bin/hgTracks?db=rn4&position=chr3:147632775-147634620
2_myc-MyRF	1365	3	147651499	147652124	625	32	147651744	14.5263	http://genome.ucsc.edu/cgi-bin/hgTracks?db=rn4&position=chr3:147650999-147652624
2_myc-MyRF	1366	3	149476308	149477584	1276	88	149476864	25.825	http://genome.ucsc.edu/cgi-bin/hgTracks?db=rn4&position=chr3:149475808-149478084
2_myc-MyRF	1367	3	149485493	149486089	596	21	149485760	8.89474	http://genome.ucsc.edu/cgi-bin/hgTracks?db=rn4&position=chr3:149484993-149486589
2_myc-MyRF	1368	3	152111748	152112187	439	15	152112000	7.69231	http://genome.ucsc.edu/cgi-bin/hgTracks?db=rn4&position=chr3:152111248-152112687
2_myc-MyRF	1369	3	153442552	153442976	424	15	153442672	8.15385	http://genome.ucsc.edu/cgi-bin/hgTracks?db=rn4&position=chr3:153442052-153443476
2_myc-MyRF	1370	3	153892631	153893304	673	13	153893120	5.57143	http://genome.ucsc.edu/cgi-bin/hgTracks?db=rn4&position=chr3:153892131-153893804
2_myc-MyRF	1371	3	154631958	154632908	950	46	154632528	16.8	http://genome.ucsc.edu/cgi-bin/hgTracks?db=rn4&position=chr3:154631458-154633408
2_myc-MyRF	1372	3	155025702	155026024	322	11	155025840	7.55556	http://genome.ucsc.edu/cgi-bin/hgTracks?db=rn4&position=chr3:155025202-155026524
2_myc-MyRF	1373	3	155508595	155509553	958	57	155509152	13.9667	http://genome.ucsc.edu/cgi-bin/hgTracks?db=rn4&position=chr3:155508095-155510053
2_myc-MyRF	1374	3	155929684	155930137	453	12	155929856	7.64286	http://genome.ucsc.edu/cgi-bin/hgTracks?db=rn4&position=chr3:155929184-155930637
2_myc-MyRF	1375	3	156460691	156461365	674	25	156461088	9.47619	http://genome.ucsc.edu/cgi-bin/hgTracks?db=rn4&position=chr3:156460191-156461865
2_myc-MyRF	1376	3	157278847	157279511	664	34	157279200	11.7619	http://genome.ucsc.edu/cgi-bin/hgTracks?db=rn4&position=chr3:157278347-157280011
2_myc-MyRF	1377	3	157296639	157297594	955	45	157297056	11.6	http://genome.ucsc.edu/cgi-bin/hgTracks?db=rn4&position=chr3:157296139-157298094
2_myc-MyRF	1378	3	157569135	157569823	688	71	157569568	22.619	http://genome.ucsc.edu/cgi-bin/hgTracks?db=rn4&position=chr3:157568635-157570323
2_myc-MyRF	1379	3	157571210	157571747	537	14	157571488	7.93333	http://genome.ucsc.edu/cgi-bin/hgTracks?db=rn4&position=chr3:157570710-157572247
2_myc-MyRF	1380	3	157796280	157797000	720	18	157796672	7.17391	http://genome.ucsc.edu/cgi-bin/hgTracks?db=rn4&position=chr3:157795780-157797500
2_myc-MyRF	1381	3	157974747	157975298	551	14	157975024	7.66667	http://genome.ucsc.edu/cgi-bin/hgTracks?db=rn4&position=chr3:157974247-157975798
2_myc-MyRF	1382	3	158316888	158317178	290	21	158316992	10.1111	http://genome.ucsc.edu/cgi-bin/hgTracks?db=rn4&position=chr3:158316388-158317678
2_myc-MyRF	1383	3	158424239	158424765	526	25	158424544	11.875	http://genome.ucsc.edu/cgi-bin/hgTracks?db=rn4&position=chr3:158423739-158425265
2_myc-MyRF	1384	3	158496565	158496871	306	14	158496736	7.88889	http://genome.ucsc.edu/cgi-bin/hgTracks?db=rn4&position=chr3:158496065-158497371
2_myc-MyRF	1385	3	158691577	158691973	396	16	158691712	8.38461	http://genome.ucsc.edu/cgi-bin/hgTracks?db=rn4&position=chr3:158691077-158692473
2_myc-MyRF	1386	3	158735672	158735967	295	10	158735856	5.44444	http://genome.ucsc.edu/cgi-bin/hgTracks?db=rn4&position=chr3:158735172-158736467
2_myc-MyRF	1387	3	158784148	158784802	654	20	158784352	10.6	http://genome.ucsc.edu/cgi-bin/hgTracks?db=rn4&position=chr3:158783648-158785302
2_myc-MyRF	1388	3	158799863	158800524	661	9	158800160	5.71429	http://genome.ucsc.edu/cgi-bin/hgTracks?db=rn4&position=chr3:158799363-158801024
2_myc-MyRF	1389	3	159554053	159554729	676	41	159554304	16.7143	http://genome.ucsc.edu/cgi-bin/hgTracks?db=rn4&position=chr3:159553553-159555229
2_myc-MyRF	1390	3	160857807	160858098	291	6	160858027	4.88889	http://genome.ucsc.edu/cgi-bin/hgTracks?db=rn4&position=chr3:160857307-160858598
2_myc-MyRF	1391	3	161457158	161458619	1461	78	161458080	16.6444	http://genome.ucsc.edu/cgi-bin/hgTracks?db=rn4&position=chr3:161456658-161459119
2_myc-MyRF	1392	3	161552329	161552764	435	12	161552560	6.07692	http://genome.ucsc.edu/cgi-bin/hgTracks?db=rn4&position=chr3:161551829-161553264
2_myc-MyRF	1393	3	163509566	163510037	471	14	163509696	9.33333	http://genome.ucsc.edu/cgi-bin/hgTracks?db=rn4&position=chr3:163509066-163510537
2_myc-MyRF	1394	3	166644438	166644686	248	7	166644560	4.875	http://genome.ucsc.edu/cgi-bin/hgTracks?db=rn4&position=chr3:166643938-166645186
2_myc-MyRF	1395	3	170740159	170740583	424	10	170740416	6.21429	http://genome.ucsc.edu/cgi-bin/hgTracks?db=rn4&position=chr3:170739659-170741083
2_myc-MyRF	1396	4	2617085	2617536	451	12	2617344	6.8	http://genome.ucsc.edu/cgi-bin/hgTracks?db=rn4&position=chr4:2616585-2618036
2_myc-MyRF	1397	4	3653743	3654057	314	9	3653808	5.6	http://genome.ucsc.edu/cgi-bin/hgTracks?db=rn4&position=chr4:3653243-3654557
2_myc-MyRF	1398	4	6369237	6369891	654	11	6369632	6.28571	http://genome.ucsc.edu/cgi-bin/hgTracks?db=rn4&position=chr4:6368737-6370391
2_myc-MyRF	1399	4	10491620	10492169	549	22	10491872	9.6875	http://genome.ucsc.edu/cgi-bin/hgTracks?db=rn4&position=chr4:10491120-10492669
2_myc-MyRF	1400	4	13844844	13845163	319	14	13844992	8.5	http://genome.ucsc.edu/cgi-bin/hgTracks?db=rn4&position=chr4:13844344-13845663
2_myc-MyRF	1401	4	21910663	21910916	253	14	21910784	7.75	http://genome.ucsc.edu/cgi-bin/hgTracks?db=rn4&position=chr4:21910163-21911416
2_myc-MyRF	1402	4	27448925	27449842	917	27	27449408	10.9655	http://genome.ucsc.edu/cgi-bin/hgTracks?db=rn4&position=chr4:27448425-27450342
2_myc-MyRF	1403	4	29879567	29879926	359	17	29879712	10	http://genome.ucsc.edu/cgi-bin/hgTracks?db=rn4&position=chr4:29879067-29880426
2_myc-MyRF	1404	4	37422907	37423261	354	16	37423056	9.09091	http://genome.ucsc.edu/cgi-bin/hgTracks?db=rn4&position=chr4:37422407-37423761
2_myc-MyRF	1405	4	42163246	42163718	472	12	42163520	5.93333	http://genome.ucsc.edu/cgi-bin/hgTracks?db=rn4&position=chr4:42162746-42164218
2_myc-MyRF	1406	4	49966326	49966680	354	13	49966560	6.45455	http://genome.ucsc.edu/cgi-bin/hgTracks?db=rn4&position=chr4:49965826-49967180
2_myc-MyRF	1407	4	51553687	51554475	788	52	51553984	18.5417	http://genome.ucsc.edu/cgi-bin/hgTracks?db=rn4&position=chr4:51553187-51554975
2_myc-MyRF	1408	4	52188724	52189218	494	22	52189024	10.2667	http://genome.ucsc.edu/cgi-bin/hgTracks?db=rn4&position=chr4:52188224-52189718
2_myc-MyRF	1409	4	52575483	52575846	363	9	52575600	4.25	http://genome.ucsc.edu/cgi-bin/hgTracks?db=rn4&position=chr4:52574983-52576346
2_myc-MyRF	1410	4	54525259	54525709	450	21	54525472	9.23077	http://genome.ucsc.edu/cgi-bin/hgTracks?db=rn4&position=chr4:54524759-54526209
2_myc-MyRF	1411	4	55353034	55353502	468	20	55353248	8.78571	http://genome.ucsc.edu/cgi-bin/hgTracks?db=rn4&position=chr4:55352534-55354002
2_myc-MyRF	1412	4	55385509	55385810	301	16	55385696	8.88889	http://genome.ucsc.edu/cgi-bin/hgTracks?db=rn4&position=chr4:55385009-55386310
2_myc-MyRF	1413	4	55617622	55618211	589	14	55618016	7.36842	http://genome.ucsc.edu/cgi-bin/hgTracks?db=rn4&position=chr4:55617122-55618711
2_myc-MyRF	1414	4	55713053	55713982	929	87	55713664	24.0345	http://genome.ucsc.edu/cgi-bin/hgTracks?db=rn4&position=chr4:55712553-55714482
2_myc-MyRF	1415	4	56909854	56910084	230	14	56909952	8.85714	http://genome.ucsc.edu/cgi-bin/hgTracks?db=rn4&position=chr4:56909354-56910584
2_myc-MyRF	1416	4	57419201	57419914	713	21	57419616	9.95455	http://genome.ucsc.edu/cgi-bin/hgTracks?db=rn4&position=chr4:57418701-57420414
2_myc-MyRF	1417	4	58290015	58290287	272	20	58290160	10.2222	http://genome.ucsc.edu/cgi-bin/hgTracks?db=rn4&position=chr4:58289515-58290787
2_myc-MyRF	1418	4	59968380	59968686	306	8	59968464	5.9	http://genome.ucsc.edu/cgi-bin/hgTracks?db=rn4&position=chr4:59967880-59969186
2_myc-MyRF	1419	4	61211522	61212386	864	16	61212128	9.2963	http://genome.ucsc.edu/cgi-bin/hgTracks?db=rn4&position=chr4:61211022-61212886
2_myc-MyRF	1420	4	64617005	64617501	496	12	64617280	6.53333	http://genome.ucsc.edu/cgi-bin/hgTracks?db=rn4&position=chr4:64616505-64618001
2_myc-MyRF	1421	4	66240149	66240562	413	11	66240352	5.15385	http://genome.ucsc.edu/cgi-bin/hgTracks?db=rn4&position=chr4:66239649-66241062
2_myc-MyRF	1422	4	67578518	67578839	321	14	67578624	8.8	http://genome.ucsc.edu/cgi-bin/hgTracks?db=rn4&position=chr4:67578018-67579339
2_myc-MyRF	1423	4	75476253	75476811	558	14	75476480	8.05556	http://genome.ucsc.edu/cgi-bin/hgTracks?db=rn4&position=chr4:75475753-75477311
2_myc-MyRF	1424	4	75493509	75493889	380	11	75493744	5.83333	http://genome.ucsc.edu/cgi-bin/hgTracks?db=rn4&position=chr4:75493009-75494389
2_myc-MyRF	1425	4	75572761	75573030	269	11	75572832	7	http://genome.ucsc.edu/cgi-bin/hgTracks?db=rn4&position=chr4:75572261-75573530
2_myc-MyRF	1426	4	76091109	76091372	263	9	76091200	6.57143	http://genome.ucsc.edu/cgi-bin/hgTracks?db=rn4&position=chr4:76090609-76091872
2_myc-MyRF	1427	4	76561053	76561761	708	37	76561376	12.7273	http://genome.ucsc.edu/cgi-bin/hgTracks?db=rn4&position=chr4:76560553-76562261
2_myc-MyRF	1428	4	76957116	76957389	273	17	76957248	10.625	http://genome.ucsc.edu/cgi-bin/hgTracks?db=rn4&position=chr4:76956616-76957889
2_myc-MyRF	1429	4	76987578	76988077	499	18	76987808	9.3125	http://genome.ucsc.edu/cgi-bin/hgTracks?db=rn4&position=chr4:76987078-76988577
2_myc-MyRF	1430	4	77346999	77347544	545	13	77347248	6.35294	http://genome.ucsc.edu/cgi-bin/hgTracks?db=rn4&position=chr4:77346499-77348044
2_myc-MyRF	1431	4	78149180	78149670	490	32	78149440	14	http://genome.ucsc.edu/cgi-bin/hgTracks?db=rn4&position=chr4:78148680-78150170
2_myc-MyRF	1432	4	80407655	80408114	459	12	80407888	5.21429	http://genome.ucsc.edu/cgi-bin/hgTracks?db=rn4&position=chr4:80407155-80408614
2_myc-MyRF	1433	4	81408720	81409315	595	20	81408992	8.94737	http://genome.ucsc.edu/cgi-bin/hgTracks?db=rn4&position=chr4:81408220-81409815
2_myc-MyRF	1434	4	81951180	81951447	267	19	81951328	10.625	http://genome.ucsc.edu/cgi-bin/hgTracks?db=rn4&position=chr4:81950680-81951947
2_myc-MyRF	1435	4	82283773	82284432	659	41	82284000	15.1905	http://genome.ucsc.edu/cgi-bin/hgTracks?db=rn4&position=chr4:82283273-82284932
2_myc-MyRF	1436	4	82294851	82295294	443	14	82295072	8.23077	http://genome.ucsc.edu/cgi-bin/hgTracks?db=rn4&position=chr4:82294351-82295794
2_myc-MyRF	1437	4	82328816	82329289	473	17	82328976	8.6	http://genome.ucsc.edu/cgi-bin/hgTracks?db=rn4&position=chr4:82328316-82329789
2_myc-MyRF	1438	4	82467144	82467798	654	16	82467488	5.9	http://genome.ucsc.edu/cgi-bin/hgTracks?db=rn4&position=chr4:82466644-82468298
2_myc-MyRF	1439	4	82549740	82550110	370	15	82549920	9.18182	http://genome.ucsc.edu/cgi-bin/hgTracks?db=rn4&position=chr4:82549240-82550610
2_myc-MyRF	1440	4	82568838	82570104	1266	38	82569456	14.9487	http://genome.ucsc.edu/cgi-bin/hgTracks?db=rn4&position=chr4:82568338-82570604
2_myc-MyRF	1441	4	82886857	82887249	392	15	82886976	7.91667	http://genome.ucsc.edu/cgi-bin/hgTracks?db=rn4&position=chr4:82886357-82887749
2_myc-MyRF	1442	4	82945107	82945689	582	11	82945488	7.16667	http://genome.ucsc.edu/cgi-bin/hgTracks?db=rn4&position=chr4:82944607-82946189
2_myc-MyRF	1443	4	83163840	83164395	555	19	83164080	11.2222	http://genome.ucsc.edu/cgi-bin/hgTracks?db=rn4&position=chr4:83163340-83164895
2_myc-MyRF	1444	4	87772297	87772621	324	17	87772512	8.3	http://genome.ucsc.edu/cgi-bin/hgTracks?db=rn4&position=chr4:87771797-87773121
2_myc-MyRF	1445	4	89662241	89662586	345	16	89662368	7.6	http://genome.ucsc.edu/cgi-bin/hgTracks?db=rn4&position=chr4:89661741-89663086
2_myc-MyRF	1446	4	92484228	92484753	525	23	92484448	8.9375	http://genome.ucsc.edu/cgi-bin/hgTracks?db=rn4&position=chr4:92483728-92485253
2_myc-MyRF	1447	4	95792576	95792949	373	9	95792768	4.33333	http://genome.ucsc.edu/cgi-bin/hgTracks?db=rn4&position=chr4:95792076-95793449
2_myc-MyRF	1448	4	96617629	96618304	675	22	96617968	11.5	http://genome.ucsc.edu/cgi-bin/hgTracks?db=rn4&position=chr4:96617129-96618804
2_myc-MyRF	1449	4	103960507	103960851	344	15	103960672	7.27273	http://genome.ucsc.edu/cgi-bin/hgTracks?db=rn4&position=chr4:103960007-103961351
2_myc-MyRF	1450	4	104173987	104174294	307	10	104174080	5.11111	http://genome.ucsc.edu/cgi-bin/hgTracks?db=rn4&position=chr4:104173487-104174794
2_myc-MyRF	1451	4	104872367	104872912	545	23	104872672	8.88235	http://genome.ucsc.edu/cgi-bin/hgTracks?db=rn4&position=chr4:104871867-104873412
2_myc-MyRF	1452	4	105268285	105268784	499	19	105268544	7.9375	http://genome.ucsc.edu/cgi-bin/hgTracks?db=rn4&position=chr4:105267785-105269284
2_myc-MyRF	1453	4	105541057	105541620	563	10	105541344	6.70588	http://genome.ucsc.edu/cgi-bin/hgTracks?db=rn4&position=chr4:105540557-105542120
2_myc-MyRF	1454	4	110171964	110172385	421	17	110172224	8.85714	http://genome.ucsc.edu/cgi-bin/hgTracks?db=rn4&position=chr4:110171464-110172885
2_myc-MyRF	1455	4	110419366	110420116	750	17	110419904	7.21739	http://genome.ucsc.edu/cgi-bin/hgTracks?db=rn4&position=chr4:110418866-110420616
2_myc-MyRF	1456	4	116240270	116240742	472	16	116240480	9	http://genome.ucsc.edu/cgi-bin/hgTracks?db=rn4&position=chr4:116239770-116241242
2_myc-MyRF	1457	4	116419276	116419801	525	19	116419552	8.3125	http://genome.ucsc.edu/cgi-bin/hgTracks?db=rn4&position=chr4:116418776-116420301
2_myc-MyRF	1458	4	117347963	117349392	1429	34	117348256	8.55556	http://genome.ucsc.edu/cgi-bin/hgTracks?db=rn4&position=chr4:117347463-117349892
2_myc-MyRF	1459	4	117974572	117974984	412	11	117974688	6.07692	http://genome.ucsc.edu/cgi-bin/hgTracks?db=rn4&position=chr4:117974072-117975484
2_myc-MyRF	1460	4	118386530	118386899	369	11	118386752	6.81818	http://genome.ucsc.edu/cgi-bin/hgTracks?db=rn4&position=chr4:118386030-118387399
2_myc-MyRF	1461	4	122364001	122364289	288	11	122364080	5	http://genome.ucsc.edu/cgi-bin/hgTracks?db=rn4&position=chr4:122363501-122364789
2_myc-MyRF	1462	4	123025819	123026434	615	24	123026096	11.3	http://genome.ucsc.edu/cgi-bin/hgTracks?db=rn4&position=chr4:123025319-123026934
2_myc-MyRF	1463	4	123619296	123619696	400	11	123619552	4.76923	http://genome.ucsc.edu/cgi-bin/hgTracks?db=rn4&position=chr4:123618796-123620196
2_myc-MyRF	1464	4	124607108	124607573	465	17	124607371	12.2143	http://genome.ucsc.edu/cgi-bin/hgTracks?db=rn4&position=chr4:124606608-124608073
2_myc-MyRF	1465	4	124909463	124909929	466	33	124909760	14.4	http://genome.ucsc.edu/cgi-bin/hgTracks?db=rn4&position=chr4:124908963-124910429
2_myc-MyRF	1466	4	124974061	124974555	494	14	124974272	5.93333	http://genome.ucsc.edu/cgi-bin/hgTracks?db=rn4&position=chr4:124973561-124975055
2_myc-MyRF	1467	4	125178533	125178997	464	45	125178816	16.9286	http://genome.ucsc.edu/cgi-bin/hgTracks?db=rn4&position=chr4:125178033-125179497
2_myc-MyRF	1468	4	125445943	125446974	1031	17	125446528	8.1875	http://genome.ucsc.edu/cgi-bin/hgTracks?db=rn4&position=chr4:125445443-125447474
2_myc-MyRF	1469	4	125851388	125851969	581	19	125851712	9.61111	http://genome.ucsc.edu/cgi-bin/hgTracks?db=rn4&position=chr4:125850888-125852469
2_myc-MyRF	1470	4	126617978	126618627	649	26	126618320	10.0476	http://genome.ucsc.edu/cgi-bin/hgTracks?db=rn4&position=chr4:126617478-126619127
2_myc-MyRF	1471	4	126892676	126892981	305	8	126892752	5.55556	http://genome.ucsc.edu/cgi-bin/hgTracks?db=rn4&position=chr4:126892176-126893481
2_myc-MyRF	1472	4	126943338	126944153	815	19	126943808	8.08	http://genome.ucsc.edu/cgi-bin/hgTracks?db=rn4&position=chr4:126942838-126944653
2_myc-MyRF	1473	4	128221755	128222268	513	9	128222000	6.125	http://genome.ucsc.edu/cgi-bin/hgTracks?db=rn4&position=chr4:128221255-128222768
2_myc-MyRF	1474	4	129523891	129524193	302	12	129524000	7.55556	http://genome.ucsc.edu/cgi-bin/hgTracks?db=rn4&position=chr4:129523391-129524693
2_myc-MyRF	1475	4	130818329	130818772	443	11	130818528	5.64286	http://genome.ucsc.edu/cgi-bin/hgTracks?db=rn4&position=chr4:130817829-130819272
2_myc-MyRF	1476	4	132064471	132065056	585	31	132064736	11.4737	http://genome.ucsc.edu/cgi-bin/hgTracks?db=rn4&position=chr4:132063971-132065556
2_myc-MyRF	1477	4	132157125	132157715	590	30	132157440	12.2222	http://genome.ucsc.edu/cgi-bin/hgTracks?db=rn4&position=chr4:132156625-132158215
2_myc-MyRF	1478	4	132210225	132211194	969	14	132210752	7.83333	http://genome.ucsc.edu/cgi-bin/hgTracks?db=rn4&position=chr4:132209725-132211694
2_myc-MyRF	1479	4	133817664	133817973	309	11	133817792	5.6	http://genome.ucsc.edu/cgi-bin/hgTracks?db=rn4&position=chr4:133817164-133818473
2_myc-MyRF	1480	4	134285404	134285937	533	14	134285664	7.29412	http://genome.ucsc.edu/cgi-bin/hgTracks?db=rn4&position=chr4:134284904-134286437
2_myc-MyRF	1481	4	134574683	134575201	518	12	134574912	7.35294	http://genome.ucsc.edu/cgi-bin/hgTracks?db=rn4&position=chr4:134574183-134575701
2_myc-MyRF	1482	4	134828464	134829116	652	19	134828688	9.1	http://genome.ucsc.edu/cgi-bin/hgTracks?db=rn4&position=chr4:134827964-134829616
2_myc-MyRF	1483	4	134901816	134902353	537	12	134902096	6.88235	http://genome.ucsc.edu/cgi-bin/hgTracks?db=rn4&position=chr4:134901316-134902853
2_myc-MyRF	1484	4	135106319	135107249	930	29	135106656	9.24138	http://genome.ucsc.edu/cgi-bin/hgTracks?db=rn4&position=chr4:135105819-135107749
2_myc-MyRF	1485	4	136262881	136263448	567	40	136263136	20.1176	http://genome.ucsc.edu/cgi-bin/hgTracks?db=rn4&position=chr4:136262381-136263948
2_myc-MyRF	1486	4	143111070	143111790	720	14	143111296	7.26087	http://genome.ucsc.edu/cgi-bin/hgTracks?db=rn4&position=chr4:143110570-143112290
2_myc-MyRF	1487	4	143242264	143242663	399	17	143242368	7.38462	http://genome.ucsc.edu/cgi-bin/hgTracks?db=rn4&position=chr4:143241764-143243163
2_myc-MyRF	1488	4	143455900	143456233	333	9	143455984	6	http://genome.ucsc.edu/cgi-bin/hgTracks?db=rn4&position=chr4:143455400-143456733
2_myc-MyRF	1489	4	147138434	147138692	258	18	147138592	9.75	http://genome.ucsc.edu/cgi-bin/hgTracks?db=rn4&position=chr4:147137934-147139192
2_myc-MyRF	1490	4	147568093	147568481	388	15	147568352	5.83333	http://genome.ucsc.edu/cgi-bin/hgTracks?db=rn4&position=chr4:147567593-147568981
2_myc-MyRF	1491	4	147633944	147634310	366	12	147634144	5.25	http://genome.ucsc.edu/cgi-bin/hgTracks?db=rn4&position=chr4:147633444-147634810
2_myc-MyRF	1492	4	152251245	152251584	339	13	152251376	8.27273	http://genome.ucsc.edu/cgi-bin/hgTracks?db=rn4&position=chr4:152250745-152252084
2_myc-MyRF	1493	4	152593720	152594568	848	31	152594016	13.3333	http://genome.ucsc.edu/cgi-bin/hgTracks?db=rn4&position=chr4:152593220-152595068
2_myc-MyRF	1494	4	152604922	152605767	845	10	152605120	6	http://genome.ucsc.edu/cgi-bin/hgTracks?db=rn4&position=chr4:152604422-152606267
2_myc-MyRF	1495	4	154871240	154871758	518	15	154871472	9.1875	http://genome.ucsc.edu/cgi-bin/hgTracks?db=rn4&position=chr4:154870740-154872258
2_myc-MyRF	1496	4	156339134	156339414	280	12	156339248	6.55556	http://genome.ucsc.edu/cgi-bin/hgTracks?db=rn4&position=chr4:156338634-156339914
2_myc-MyRF	1497	4	157472054	157472812	758	36	157472352	15.9167	http://genome.ucsc.edu/cgi-bin/hgTracks?db=rn4&position=chr4:157471554-157473312
2_myc-MyRF	1498	4	157486508	157487423	915	25	157487168	10.6786	http://genome.ucsc.edu/cgi-bin/hgTracks?db=rn4&position=chr4:157486008-157487923
2_myc-MyRF	1499	4	157563063	157563988	925	29	157563616	10.3793	http://genome.ucsc.edu/cgi-bin/hgTracks?db=rn4&position=chr4:157562563-157564488
2_myc-MyRF	1500	4	159354758	159355151	393	15	159355040	9.66667	http://genome.ucsc.edu/cgi-bin/hgTracks?db=rn4&position=chr4:159354258-159355651
2_myc-MyRF	1501	4	161362902	161363645	743	40	161363200	14.7826	http://genome.ucsc.edu/cgi-bin/hgTracks?db=rn4&position=chr4:161362402-161364145
2_myc-MyRF	1502	4	162292484	162292886	402	21	162292672	10.8333	http://genome.ucsc.edu/cgi-bin/hgTracks?db=rn4&position=chr4:162291984-162293386
2_myc-MyRF	1503	4	162894326	162894688	362	11	162894528	5.90909	http://genome.ucsc.edu/cgi-bin/hgTracks?db=rn4&position=chr4:162893826-162895188
2_myc-MyRF	1504	4	163062443	163063239	796	48	163062768	17.36	http://genome.ucsc.edu/cgi-bin/hgTracks?db=rn4&position=chr4:163061943-163063739
2_myc-MyRF	1505	4	163158916	163159521	605	21	163159072	9.22222	http://genome.ucsc.edu/cgi-bin/hgTracks?db=rn4&position=chr4:163158416-163160021
2_myc-MyRF	1506	4	163830142	163830759	617	15	163830304	8.05	http://genome.ucsc.edu/cgi-bin/hgTracks?db=rn4&position=chr4:163829642-163831259
2_myc-MyRF	1507	4	164399746	164400084	338	16	164399856	9.5	http://genome.ucsc.edu/cgi-bin/hgTracks?db=rn4&position=chr4:164399246-164400584
2_myc-MyRF	1508	4	169113813	169114414	601	23	169114080	9	http://genome.ucsc.edu/cgi-bin/hgTracks?db=rn4&position=chr4:169113313-169114914
2_myc-MyRF	1509	4	170944722	170945338	616	20	170944992	10.6667	http://genome.ucsc.edu/cgi-bin/hgTracks?db=rn4&position=chr4:170944222-170945838
2_myc-MyRF	1510	4	178727832	178728170	338	12	178727904	6.27273	http://genome.ucsc.edu/cgi-bin/hgTracks?db=rn4&position=chr4:178727332-178728670
2_myc-MyRF	1511	4	178853406	178854053	647	29	178853728	11.0952	http://genome.ucsc.edu/cgi-bin/hgTracks?db=rn4&position=chr4:178852906-178854553
2_myc-MyRF	1512	4	181817062	181817484	422	19	181817216	7.61538	http://genome.ucsc.edu/cgi-bin/hgTracks?db=rn4&position=chr4:181816562-181817984
2_myc-MyRF	1513	4	183965326	183965814	488	12	183965568	6.86667	http://genome.ucsc.edu/cgi-bin/hgTracks?db=rn4&position=chr4:183964826-183966314
2_myc-MyRF	1514	4	183999524	184000184	660	25	183999808	11.6	http://genome.ucsc.edu/cgi-bin/hgTracks?db=rn4&position=chr4:183999024-184000684
2_myc-MyRF	1515	4	186796222	186796665	443	13	186796352	6.07143	http://genome.ucsc.edu/cgi-bin/hgTracks?db=rn4&position=chr4:186795722-186797165
2_myc-MyRF	1516	5	3915644	3916215	571	21	3915904	8.61111	http://genome.ucsc.edu/cgi-bin/hgTracks?db=rn4&position=chr5:3915144-3916715
2_myc-MyRF	1517	5	3975577	3976055	478	12	3975776	6.8	http://genome.ucsc.edu/cgi-bin/hgTracks?db=rn4&position=chr5:3975077-3976555
2_myc-MyRF	1518	5	5937299	5937957	658	18	5937536	8.15	http://genome.ucsc.edu/cgi-bin/hgTracks?db=rn4&position=chr5:5936799-5938457
2_myc-MyRF	1519	5	7439104	7439425	321	12	7439280	6.54545	http://genome.ucsc.edu/cgi-bin/hgTracks?db=rn4&position=chr5:7438604-7439925
2_myc-MyRF	1520	5	13053268	13053893	625	68	13053536	21.2	http://genome.ucsc.edu/cgi-bin/hgTracks?db=rn4&position=chr5:13052768-13054393
2_myc-MyRF	1521	5	13127027	13127377	350	13	13127296	7.18182	http://genome.ucsc.edu/cgi-bin/hgTracks?db=rn4&position=chr5:13126527-13127877
2_myc-MyRF	1522	5	13395680	13396085	405	20	13395776	7.38462	http://genome.ucsc.edu/cgi-bin/hgTracks?db=rn4&position=chr5:13395180-13396585
2_myc-MyRF	1523	5	14799523	14800364	841	23	14800128	11.8	http://genome.ucsc.edu/cgi-bin/hgTracks?db=rn4&position=chr5:14799023-14800864
2_myc-MyRF	1524	5	22719710	22720614	904	67	22720000	24.4483	http://genome.ucsc.edu/cgi-bin/hgTracks?db=rn4&position=chr5:22719210-22721114
2_myc-MyRF	1525	5	22750825	22752419	1594	51	22751904	17.1	http://genome.ucsc.edu/cgi-bin/hgTracks?db=rn4&position=chr5:22750325-22752919
2_myc-MyRF	1526	5	22862165	22863078	913	22	22862645	13.3214	http://genome.ucsc.edu/cgi-bin/hgTracks?db=rn4&position=chr5:22861665-22863578
2_myc-MyRF	1527	5	27662227	27662580	353	8	27662400	4.36364	http://genome.ucsc.edu/cgi-bin/hgTracks?db=rn4&position=chr5:27661727-27663080
2_myc-MyRF	1528	5	47765596	47766171	575	23	47765856	7.88889	http://genome.ucsc.edu/cgi-bin/hgTracks?db=rn4&position=chr5:47765096-47766671
2_myc-MyRF	1529	5	48900801	48901122	321	9	48900992	5.66667	http://genome.ucsc.edu/cgi-bin/hgTracks?db=rn4&position=chr5:48900301-48901622
2_myc-MyRF	1530	5	49546321	49546941	620	13	49546720	6.73684	http://genome.ucsc.edu/cgi-bin/hgTracks?db=rn4&position=chr5:49545821-49547441
2_myc-MyRF	1531	5	50267668	50267979	311	8	50267840	5.22222	http://genome.ucsc.edu/cgi-bin/hgTracks?db=rn4&position=chr5:50267168-50268479
2_myc-MyRF	1532	5	50753012	50753427	415	15	50753120	9	http://genome.ucsc.edu/cgi-bin/hgTracks?db=rn4&position=chr5:50752512-50753927
2_myc-MyRF	1533	5	51147936	51148252	316	8	51148128	4.4	http://genome.ucsc.edu/cgi-bin/hgTracks?db=rn4&position=chr5:51147436-51148752
2_myc-MyRF	1534	5	51627779	51628312	533	9	51628064	5.6875	http://genome.ucsc.edu/cgi-bin/hgTracks?db=rn4&position=chr5:51627279-51628812
2_myc-MyRF	1535	5	51634411	51635018	607	27	51634752	9.52632	http://genome.ucsc.edu/cgi-bin/hgTracks?db=rn4&position=chr5:51633911-51635518
2_myc-MyRF	1536	5	51647616	51648412	796	76	51647968	22.92	http://genome.ucsc.edu/cgi-bin/hgTracks?db=rn4&position=chr5:51647116-51648912
2_myc-MyRF	1537	5	51807761	51808989	1228	14	51808576	7.36842	http://genome.ucsc.edu/cgi-bin/hgTracks?db=rn4&position=chr5:51807261-51809489
2_myc-MyRF	1538	5	61934598	61935014	416	20	61934848	9.30769	http://genome.ucsc.edu/cgi-bin/hgTracks?db=rn4&position=chr5:61934098-61935514
2_myc-MyRF	1539	5	62070595	62071185	590	16	62070832	7.77778	http://genome.ucsc.edu/cgi-bin/hgTracks?db=rn4&position=chr5:62070095-62071685
2_myc-MyRF	1540	5	63280685	63281298	613	35	63280992	11.8889	http://genome.ucsc.edu/cgi-bin/hgTracks?db=rn4&position=chr5:63280185-63281798
2_myc-MyRF	1541	5	63369803	63370095	292	9	63369888	6.44444	http://genome.ucsc.edu/cgi-bin/hgTracks?db=rn4&position=chr5:63369303-63370595
2_myc-MyRF	1542	5	63372266	63372506	240	12	63372352	7.14286	http://genome.ucsc.edu/cgi-bin/hgTracks?db=rn4&position=chr5:63371766-63373006
2_myc-MyRF	1543	5	63474596	63475088	492	21	63474880	9.66667	http://genome.ucsc.edu/cgi-bin/hgTracks?db=rn4&position=chr5:63474096-63475588
2_myc-MyRF	1544	5	65233398	65233872	474	11	65233648	6.26667	http://genome.ucsc.edu/cgi-bin/hgTracks?db=rn4&position=chr5:65232898-65234372
2_myc-MyRF	1545	5	69221362	69221616	254	10	69221504	6.75	http://genome.ucsc.edu/cgi-bin/hgTracks?db=rn4&position=chr5:69220862-69222116
2_myc-MyRF	1546	5	70955644	70957048	1404	68	70956416	15.3409	http://genome.ucsc.edu/cgi-bin/hgTracks?db=rn4&position=chr5:70955144-70957548
2_myc-MyRF	1547	5	73133545	73134066	521	32	73133824	11.4375	http://genome.ucsc.edu/cgi-bin/hgTracks?db=rn4&position=chr5:73133045-73134566
2_myc-MyRF	1548	5	73318265	73318810	545	15	73318688	9.17647	http://genome.ucsc.edu/cgi-bin/hgTracks?db=rn4&position=chr5:73317765-73319310
2_myc-MyRF	1549	5	73476676	73476982	306	11	73476768	5.88889	http://genome.ucsc.edu/cgi-bin/hgTracks?db=rn4&position=chr5:73476176-73477482
2_myc-MyRF	1550	5	75520239	75520751	512	26	75520448	11.875	http://genome.ucsc.edu/cgi-bin/hgTracks?db=rn4&position=chr5:75519739-75521251
2_myc-MyRF	1551	5	76254107	76254605	498	15	76254336	7.4375	http://genome.ucsc.edu/cgi-bin/hgTracks?db=rn4&position=chr5:76253607-76255105
2_myc-MyRF	1552	5	76257409	76258157	748	17	76257664	8.95652	http://genome.ucsc.edu/cgi-bin/hgTracks?db=rn4&position=chr5:76256909-76258657
2_myc-MyRF	1553	5	76565023	76565510	487	15	76565248	8	http://genome.ucsc.edu/cgi-bin/hgTracks?db=rn4&position=chr5:76564523-76566010
2_myc-MyRF	1554	5	77891323	77891760	437	13	77891504	7.14286	http://genome.ucsc.edu/cgi-bin/hgTracks?db=rn4&position=chr5:77890823-77892260
2_myc-MyRF	1555	5	77920084	77920640	556	18	77920480	11.4706	http://genome.ucsc.edu/cgi-bin/hgTracks?db=rn4&position=chr5:77919584-77921140
2_myc-MyRF	1556	5	79856618	79857221	603	19	79856864	8.78947	http://genome.ucsc.edu/cgi-bin/hgTracks?db=rn4&position=chr5:79856118-79857721
2_myc-MyRF	1557	5	80496673	80497155	482	31	80496864	11.0667	http://genome.ucsc.edu/cgi-bin/hgTracks?db=rn4&position=chr5:80496173-80497655
2_myc-MyRF	1558	5	84538535	84538847	312	13	84538720	8	http://genome.ucsc.edu/cgi-bin/hgTracks?db=rn4&position=chr5:84538035-84539347
2_myc-MyRF	1559	5	87641895	87642584	689	25	87642288	12.6667	http://genome.ucsc.edu/cgi-bin/hgTracks?db=rn4&position=chr5:87641395-87643084
2_myc-MyRF	1560	5	100154923	100155597	674	24	100155168	8.71429	http://genome.ucsc.edu/cgi-bin/hgTracks?db=rn4&position=chr5:100154423-100156097
2_myc-MyRF	1561	5	101441807	101442244	437	17	101442000	8.21429	http://genome.ucsc.edu/cgi-bin/hgTracks?db=rn4&position=chr5:101441307-101442744
2_myc-MyRF	1562	5	101561603	101562080	477	9	101561888	5.46667	http://genome.ucsc.edu/cgi-bin/hgTracks?db=rn4&position=chr5:101561103-101562580
2_myc-MyRF	1563	5	102707244	102707698	454	54	102707488	24.7143	http://genome.ucsc.edu/cgi-bin/hgTracks?db=rn4&position=chr5:102706744-102708198
2_myc-MyRF	1564	5	102856768	102857455	687	15	102857136	7.09091	http://genome.ucsc.edu/cgi-bin/hgTracks?db=rn4&position=chr5:102856268-102857955
2_myc-MyRF	1565	5	103007436	103007792	356	19	103007520	12	http://genome.ucsc.edu/cgi-bin/hgTracks?db=rn4&position=chr5:103006936-103008292
2_myc-MyRF	1566	5	105779123	105779551	428	20	105779328	11.3846	http://genome.ucsc.edu/cgi-bin/hgTracks?db=rn4&position=chr5:105778623-105780051
2_myc-MyRF	1567	5	106335268	106335670	402	16	106335520	8.83333	http://genome.ucsc.edu/cgi-bin/hgTracks?db=rn4&position=chr5:106334768-106336170
2_myc-MyRF	1568	5	106376974	106377593	619	25	106377280	10.9474	http://genome.ucsc.edu/cgi-bin/hgTracks?db=rn4&position=chr5:106376474-106378093
2_myc-MyRF	1569	5	106525219	106525600	381	15	106525376	7.16667	http://genome.ucsc.edu/cgi-bin/hgTracks?db=rn4&position=chr5:106524719-106526100
2_myc-MyRF	1570	5	106530974	106531468	494	18	106531136	7.8125	http://genome.ucsc.edu/cgi-bin/hgTracks?db=rn4&position=chr5:106530474-106531968
2_myc-MyRF	1571	5	106539978	106540371	393	8	106540144	4.5	http://genome.ucsc.edu/cgi-bin/hgTracks?db=rn4&position=chr5:106539478-106540871
2_myc-MyRF	1572	5	118154585	118155162	577	15	118154816	6.94444	http://genome.ucsc.edu/cgi-bin/hgTracks?db=rn4&position=chr5:118154085-118155662
2_myc-MyRF	1573	5	120532978	120533289	311	13	120533088	7.6	http://genome.ucsc.edu/cgi-bin/hgTracks?db=rn4&position=chr5:120532478-120533789
2_myc-MyRF	1574	5	120898191	120898665	474	26	120898496	10.7333	http://genome.ucsc.edu/cgi-bin/hgTracks?db=rn4&position=chr5:120897691-120899165
2_myc-MyRF	1575	5	121629714	121630101	387	12	121629920	5.66667	http://genome.ucsc.edu/cgi-bin/hgTracks?db=rn4&position=chr5:121629214-121630601
2_myc-MyRF	1576	5	123138373	123138966	593	30	123138592	12.2222	http://genome.ucsc.edu/cgi-bin/hgTracks?db=rn4&position=chr5:123137873-123139466
2_myc-MyRF	1577	5	123179378	123179757	379	20	123179600	9.63636	http://genome.ucsc.edu/cgi-bin/hgTracks?db=rn4&position=chr5:123178878-123180257
2_myc-MyRF	1578	5	123285928	123286448	520	21	123286208	9.1875	http://genome.ucsc.edu/cgi-bin/hgTracks?db=rn4&position=chr5:123285428-123286948
2_myc-MyRF	1579	5	125091947	125092353	406	14	125092160	8.83333	http://genome.ucsc.edu/cgi-bin/hgTracks?db=rn4&position=chr5:125091447-125092853
2_myc-MyRF	1580	5	126247771	126248169	398	33	126247872	14	http://genome.ucsc.edu/cgi-bin/hgTracks?db=rn4&position=chr5:126247271-126248669
2_myc-MyRF	1581	5	126688030	126688740	710	43	126688320	12.8696	http://genome.ucsc.edu/cgi-bin/hgTracks?db=rn4&position=chr5:126687530-126689240
2_myc-MyRF	1582	5	127289357	127289894	537	12	127289632	6.29412	http://genome.ucsc.edu/cgi-bin/hgTracks?db=rn4&position=chr5:127288857-127290394
2_myc-MyRF	1583	5	127676422	127677117	695	27	127676752	12.1429	http://genome.ucsc.edu/cgi-bin/hgTracks?db=rn4&position=chr5:127675922-127677617
2_myc-MyRF	1584	5	136318471	136319169	698	42	136318720	14.1364	http://genome.ucsc.edu/cgi-bin/hgTracks?db=rn4&position=chr5:136317971-136319669
2_myc-MyRF	1585	5	137795374	137795823	449	19	137795552	9.85714	http://genome.ucsc.edu/cgi-bin/hgTracks?db=rn4&position=chr5:137794874-137796323
2_myc-MyRF	1586	5	138302026	138302307	281	12	138302176	7.875	http://genome.ucsc.edu/cgi-bin/hgTracks?db=rn4&position=chr5:138301526-138302807
2_myc-MyRF	1587	5	138372583	138373012	429	15	138372848	8.23077	http://genome.ucsc.edu/cgi-bin/hgTracks?db=rn4&position=chr5:138372083-138373512
2_myc-MyRF	1588	5	138613611	138614900	1289	19	138613984	6.875	http://genome.ucsc.edu/cgi-bin/hgTracks?db=rn4&position=chr5:138613111-138615400
2_myc-MyRF	1589	5	138742215	138742492	277	14	138742320	8.625	http://genome.ucsc.edu/cgi-bin/hgTracks?db=rn4&position=chr5:138741715-138742992
2_myc-MyRF	1590	5	139702415	139702961	546	20	139702704	10.8235	http://genome.ucsc.edu/cgi-bin/hgTracks?db=rn4&position=chr5:139701915-139703461
2_myc-MyRF	1591	5	140126845	140127421	576	23	140127264	9.94444	http://genome.ucsc.edu/cgi-bin/hgTracks?db=rn4&position=chr5:140126345-140127921
2_myc-MyRF	1592	5	140163335	140163769	434	16	140163584	7.30769	http://genome.ucsc.edu/cgi-bin/hgTracks?db=rn4&position=chr5:140162835-140164269
2_myc-MyRF	1593	5	140507453	140508247	794	78	140507872	24.16	http://genome.ucsc.edu/cgi-bin/hgTracks?db=rn4&position=chr5:140506953-140508747
2_myc-MyRF	1594	5	140517070	140517589	519	12	140517344	5.375	http://genome.ucsc.edu/cgi-bin/hgTracks?db=rn4&position=chr5:140516570-140518089
2_myc-MyRF	1595	5	140828316	140828952	636	23	140828624	10.2	http://genome.ucsc.edu/cgi-bin/hgTracks?db=rn4&position=chr5:140827816-140829452
2_myc-MyRF	1596	5	140862431	140862608	177	11	140862496	6.83333	http://genome.ucsc.edu/cgi-bin/hgTracks?db=rn4&position=chr5:140861931-140863108
2_myc-MyRF	1597	5	141623839	141624296	457	13	141624112	6.4	http://genome.ucsc.edu/cgi-bin/hgTracks?db=rn4&position=chr5:141623339-141624796
2_myc-MyRF	1598	5	142955111	142955661	550	19	142955328	9.64706	http://genome.ucsc.edu/cgi-bin/hgTracks?db=rn4&position=chr5:142954611-142956161
2_myc-MyRF	1599	5	143104215	143104528	313	12	143104320	5.2	http://genome.ucsc.edu/cgi-bin/hgTracks?db=rn4&position=chr5:143103715-143105028
2_myc-MyRF	1600	5	143541741	143542391	650	28	143542016	11.95	http://genome.ucsc.edu/cgi-bin/hgTracks?db=rn4&position=chr5:143541241-143542891
2_myc-MyRF	1601	5	145051903	145052600	697	25	145052256	9.71429	http://genome.ucsc.edu/cgi-bin/hgTracks?db=rn4&position=chr5:145051403-145053100
2_myc-MyRF	1602	5	145464956	145466644	1688	48	145465536	15.6226	http://genome.ucsc.edu/cgi-bin/hgTracks?db=rn4&position=chr5:145464456-145467144
2_myc-MyRF	1603	5	145520150	145520393	243	13	145520256	7.375	http://genome.ucsc.edu/cgi-bin/hgTracks?db=rn4&position=chr5:145519650-145520893
2_myc-MyRF	1604	5	145638520	145638884	364	26	145638656	12.9167	http://genome.ucsc.edu/cgi-bin/hgTracks?db=rn4&position=chr5:145638020-145639384
2_myc-MyRF	1605	5	145786767	145787278	511	20	145787040	8.375	http://genome.ucsc.edu/cgi-bin/hgTracks?db=rn4&position=chr5:145786267-145787778
2_myc-MyRF	1606	5	145808192	145808559	367	13	145808288	8.91667	http://genome.ucsc.edu/cgi-bin/hgTracks?db=rn4&position=chr5:145807692-145809059
2_myc-MyRF	1607	5	145981249	145981579	330	10	145981328	5.7	http://genome.ucsc.edu/cgi-bin/hgTracks?db=rn4&position=chr5:145980749-145982079
2_myc-MyRF	1608	5	147433421	147433869	448	13	147433664	6.5	http://genome.ucsc.edu/cgi-bin/hgTracks?db=rn4&position=chr5:147432921-147434369
2_myc-MyRF	1609	5	148239897	148240342	445	26	148240096	11.0714	http://genome.ucsc.edu/cgi-bin/hgTracks?db=rn4&position=chr5:148239397-148240842
2_myc-MyRF	1610	5	148667133	148668175	1042	25	148667904	8.90909	http://genome.ucsc.edu/cgi-bin/hgTracks?db=rn4&position=chr5:148666633-148668675
2_myc-MyRF	1611	5	149345471	149346087	616	11	149345664	5.65	http://genome.ucsc.edu/cgi-bin/hgTracks?db=rn4&position=chr5:149344971-149346587
2_myc-MyRF	1612	5	149703587	149704159	572	21	149703776	9.88235	http://genome.ucsc.edu/cgi-bin/hgTracks?db=rn4&position=chr5:149703087-149704659
2_myc-MyRF	1613	5	151728619	151729022	403	15	151728800	10.8333	http://genome.ucsc.edu/cgi-bin/hgTracks?db=rn4&position=chr5:151728119-151729522
2_myc-MyRF	1614	5	152079752	152080098	346	11	152080000	6.63636	http://genome.ucsc.edu/cgi-bin/hgTracks?db=rn4&position=chr5:152079252-152080598
2_myc-MyRF	1615	5	152099911	152100550	639	13	152100224	7.8	http://genome.ucsc.edu/cgi-bin/hgTracks?db=rn4&position=chr5:152099411-152101050
2_myc-MyRF	1616	5	152783806	152784412	606	35	152783968	12.8421	http://genome.ucsc.edu/cgi-bin/hgTracks?db=rn4&position=chr5:152783306-152784912
2_myc-MyRF	1617	5	153324324	153325017	693	14	153324672	6.7619	http://genome.ucsc.edu/cgi-bin/hgTracks?db=rn4&position=chr5:153323824-153325517
2_myc-MyRF	1618	5	153387140	153387870	730	19	153387232	9.40909	http://genome.ucsc.edu/cgi-bin/hgTracks?db=rn4&position=chr5:153386640-153388370
2_myc-MyRF	1619	5	153389216	153389725	509	26	153389472	11	http://genome.ucsc.edu/cgi-bin/hgTracks?db=rn4&position=chr5:153388716-153390225
2_myc-MyRF	1620	5	153508586	153509077	491	24	153508928	12.6667	http://genome.ucsc.edu/cgi-bin/hgTracks?db=rn4&position=chr5:153508086-153509577
2_myc-MyRF	1621	5	154067040	154067707	667	36	154067328	11.7619	http://genome.ucsc.edu/cgi-bin/hgTracks?db=rn4&position=chr5:154066540-154068207
2_myc-MyRF	1622	5	154081392	154081675	283	11	154081488	6.875	http://genome.ucsc.edu/cgi-bin/hgTracks?db=rn4&position=chr5:154080892-154082175
2_myc-MyRF	1623	5	154768539	154768887	348	13	154768672	6.81818	http://genome.ucsc.edu/cgi-bin/hgTracks?db=rn4&position=chr5:154768039-154769387
2_myc-MyRF	1624	5	155209228	155209532	304	10	155209312	6.55556	http://genome.ucsc.edu/cgi-bin/hgTracks?db=rn4&position=chr5:155208728-155210032
2_myc-MyRF	1625	5	155595441	155595761	320	11	155595584	5.9	http://genome.ucsc.edu/cgi-bin/hgTracks?db=rn4&position=chr5:155594941-155596261
2_myc-MyRF	1626	5	156607758	156608069	311	8	156607904	4.3	http://genome.ucsc.edu/cgi-bin/hgTracks?db=rn4&position=chr5:156607258-156608569
2_myc-MyRF	1627	5	157041239	157041459	220	18	157041344	10.2857	http://genome.ucsc.edu/cgi-bin/hgTracks?db=rn4&position=chr5:157040739-157041959
2_myc-MyRF	1628	5	157053894	157054499	605	54	157054112	21.7368	http://genome.ucsc.edu/cgi-bin/hgTracks?db=rn4&position=chr5:157053394-157054999
2_myc-MyRF	1629	5	157111255	157111635	380	13	157111360	8.16667	http://genome.ucsc.edu/cgi-bin/hgTracks?db=rn4&position=chr5:157110755-157112135
2_myc-MyRF	1630	5	157173388	157173905	517	16	157173664	6.375	http://genome.ucsc.edu/cgi-bin/hgTracks?db=rn4&position=chr5:157172888-157174405
2_myc-MyRF	1631	5	157279018	157279732	714	22	157279296	11	http://genome.ucsc.edu/cgi-bin/hgTracks?db=rn4&position=chr5:157278518-157280232
2_myc-MyRF	1632	5	157903857	157904406	549	21	157904112	10	http://genome.ucsc.edu/cgi-bin/hgTracks?db=rn4&position=chr5:157903357-157904906
2_myc-MyRF	1633	5	159245186	159245731	545	23	159245440	7.9375	http://genome.ucsc.edu/cgi-bin/hgTracks?db=rn4&position=chr5:159244686-159246231
2_myc-MyRF	1634	5	159255570	159256159	589	17	159255808	7.94444	http://genome.ucsc.edu/cgi-bin/hgTracks?db=rn4&position=chr5:159255070-159256659
2_myc-MyRF	1635	5	159366524	159366781	257	12	159366640	7.875	http://genome.ucsc.edu/cgi-bin/hgTracks?db=rn4&position=chr5:159366024-159367281
2_myc-MyRF	1636	5	159481715	159482811	1096	22	159482112	10.2353	http://genome.ucsc.edu/cgi-bin/hgTracks?db=rn4&position=chr5:159481215-159483311
2_myc-MyRF	1637	5	160642912	160643525	613	22	160643232	9	http://genome.ucsc.edu/cgi-bin/hgTracks?db=rn4&position=chr5:160642412-160644025
2_myc-MyRF	1638	5	160908902	160909162	260	7	160909040	4.375	http://genome.ucsc.edu/cgi-bin/hgTracks?db=rn4&position=chr5:160908402-160909662
2_myc-MyRF	1639	5	161929422	161929722	300	10	161929568	6.77778	http://genome.ucsc.edu/cgi-bin/hgTracks?db=rn4&position=chr5:161928922-161930222
2_myc-MyRF	1640	5	165227829	165228796	967	13	165228544	6.53333	http://genome.ucsc.edu/cgi-bin/hgTracks?db=rn4&position=chr5:165227329-165229296
2_myc-MyRF	1641	5	165481479	165481952	473	27	165481664	12.9333	http://genome.ucsc.edu/cgi-bin/hgTracks?db=rn4&position=chr5:165480979-165482452
2_myc-MyRF	1642	5	165577358	165578018	660	28	165577664	13.4762	http://genome.ucsc.edu/cgi-bin/hgTracks?db=rn4&position=chr5:165576858-165578518
2_myc-MyRF	1643	5	165981460	165981847	387	9	165981584	5.25	http://genome.ucsc.edu/cgi-bin/hgTracks?db=rn4&position=chr5:165980960-165982347
2_myc-MyRF	1644	5	166168792	166169089	297	11	166168896	5.5	http://genome.ucsc.edu/cgi-bin/hgTracks?db=rn4&position=chr5:166168292-166169589
2_myc-MyRF	1645	5	166415091	166415468	377	35	166415280	15.9167	http://genome.ucsc.edu/cgi-bin/hgTracks?db=rn4&position=chr5:166414591-166415968
2_myc-MyRF	1646	5	166935397	166935917	520	15	166935616	8.0625	http://genome.ucsc.edu/cgi-bin/hgTracks?db=rn4&position=chr5:166934897-166936417
2_myc-MyRF	1647	5	167000145	167000812	667	65	167000608	22.3333	http://genome.ucsc.edu/cgi-bin/hgTracks?db=rn4&position=chr5:166999645-167001312
2_myc-MyRF	1648	5	167019995	167020714	719	29	167020288	10.4783	http://genome.ucsc.edu/cgi-bin/hgTracks?db=rn4&position=chr5:167019495-167021214
2_myc-MyRF	1649	5	167459288	167459653	365	14	167459456	6.66667	http://genome.ucsc.edu/cgi-bin/hgTracks?db=rn4&position=chr5:167458788-167460153
2_myc-MyRF	1650	5	168150152	168150723	571	21	168150400	7.94444	http://genome.ucsc.edu/cgi-bin/hgTracks?db=rn4&position=chr5:168149652-168151223
2_myc-MyRF	1651	5	168236127	168236612	485	15	168236341	7	http://genome.ucsc.edu/cgi-bin/hgTracks?db=rn4&position=chr5:168235627-168237112
2_myc-MyRF	1652	5	171031013	171031557	544	14	171031248	5.52941	http://genome.ucsc.edu/cgi-bin/hgTracks?db=rn4&position=chr5:171030513-171032057
2_myc-MyRF	1653	5	171766788	171767572	784	12	171767296	6.58333	http://genome.ucsc.edu/cgi-bin/hgTracks?db=rn4&position=chr5:171766288-171768072
2_myc-MyRF	1654	5	171840727	171841232	505	31	171840992	14.1875	http://genome.ucsc.edu/cgi-bin/hgTracks?db=rn4&position=chr5:171840227-171841732
2_myc-MyRF	1655	5	172138845	172139617	772	27	172139264	12.04	http://genome.ucsc.edu/cgi-bin/hgTracks?db=rn4&position=chr5:172138345-172140117
2_myc-MyRF	1656	5	172641825	172642243	418	17	172642048	8.33333	http://genome.ucsc.edu/cgi-bin/hgTracks?db=rn4&position=chr5:172641325-172642743
2_myc-MyRF	1657	6	2735165	2735893	728	12	2735712	6.04348	http://genome.ucsc.edu/cgi-bin/hgTracks?db=rn4&position=chr6:2734665-2736393
2_myc-MyRF	1658	6	3888500	3888957	457	24	3888704	9.35714	http://genome.ucsc.edu/cgi-bin/hgTracks?db=rn4&position=chr6:3888000-3889457
2_myc-MyRF	1659	6	6861419	6861942	523	20	6861568	10.0625	http://genome.ucsc.edu/cgi-bin/hgTracks?db=rn4&position=chr6:6860919-6862442
2_myc-MyRF	1660	6	9762840	9763762	922	15	9762944	8.41379	http://genome.ucsc.edu/cgi-bin/hgTracks?db=rn4&position=chr6:9762340-9764262
2_myc-MyRF	1661	6	11554050	11554264	214	20	11554144	13	http://genome.ucsc.edu/cgi-bin/hgTracks?db=rn4&position=chr6:11553550-11554764
2_myc-MyRF	1662	6	13579619	13580067	448	21	13579824	11.0714	http://genome.ucsc.edu/cgi-bin/hgTracks?db=rn4&position=chr6:13579119-13580567
2_myc-MyRF	1663	6	19798302	19798745	443	24	19798528	8.5	http://genome.ucsc.edu/cgi-bin/hgTracks?db=rn4&position=chr6:19797802-19799245
2_myc-MyRF	1664	6	19851120	19851707	587	31	19851424	12.3333	http://genome.ucsc.edu/cgi-bin/hgTracks?db=rn4&position=chr6:19850620-19852207
2_myc-MyRF	1665	6	21089589	21090233	644	13	21089824	7.2	http://genome.ucsc.edu/cgi-bin/hgTracks?db=rn4&position=chr6:21089089-21090733
2_myc-MyRF	1666	6	22808711	22809021	310	7	22808907	5.22222	http://genome.ucsc.edu/cgi-bin/hgTracks?db=rn4&position=chr6:22808211-22809521
2_myc-MyRF	1667	6	22926648	22926957	309	10	22926784	5.6	http://genome.ucsc.edu/cgi-bin/hgTracks?db=rn4&position=chr6:22926148-22927457
2_myc-MyRF	1668	6	23413116	23413752	636	20	23413504	7.8	http://genome.ucsc.edu/cgi-bin/hgTracks?db=rn4&position=chr6:23412616-23414252
2_myc-MyRF	1669	6	23502870	23503195	325	14	23502944	6	http://genome.ucsc.edu/cgi-bin/hgTracks?db=rn4&position=chr6:23502370-23503695
2_myc-MyRF	1670	6	23921975	23922622	647	33	23922304	12	http://genome.ucsc.edu/cgi-bin/hgTracks?db=rn4&position=chr6:23921475-23923122
2_myc-MyRF	1671	6	25174216	25174649	433	10	25174304	6.92308	http://genome.ucsc.edu/cgi-bin/hgTracks?db=rn4&position=chr6:25173716-25175149
2_myc-MyRF	1672	6	25603762	25604069	307	47	25603936	26.5556	http://genome.ucsc.edu/cgi-bin/hgTracks?db=rn4&position=chr6:25603262-25604569
2_myc-MyRF	1673	6	26117905	26118193	288	9	26118048	5.44444	http://genome.ucsc.edu/cgi-bin/hgTracks?db=rn4&position=chr6:26117405-26118693
2_myc-MyRF	1674	6	26293649	26294116	467	22	26293792	11.4	http://genome.ucsc.edu/cgi-bin/hgTracks?db=rn4&position=chr6:26293149-26294616
2_myc-MyRF	1675	6	26851042	26851597	555	19	26851360	9.9375	http://genome.ucsc.edu/cgi-bin/hgTracks?db=rn4&position=chr6:26850542-26852097
2_myc-MyRF	1676	6	26996530	26997632	1102	41	26997296	15.5294	http://genome.ucsc.edu/cgi-bin/hgTracks?db=rn4&position=chr6:26996030-26998132
2_myc-MyRF	1677	6	28452667	28453184	517	15	28452896	5.76471	http://genome.ucsc.edu/cgi-bin/hgTracks?db=rn4&position=chr6:28452167-28453684
2_myc-MyRF	1678	6	32050507	32051016	509	33	32050720	14.75	http://genome.ucsc.edu/cgi-bin/hgTracks?db=rn4&position=chr6:32050007-32051516
2_myc-MyRF	1679	6	32401099	32401267	168	19	32401168	14.4	http://genome.ucsc.edu/cgi-bin/hgTracks?db=rn4&position=chr6:32400599-32401767
2_myc-MyRF	1680	6	34077352	34077634	282	12	34077483	8.77778	http://genome.ucsc.edu/cgi-bin/hgTracks?db=rn4&position=chr6:34076852-34078134
2_myc-MyRF	1681	6	35846038	35846411	373	11	35846272	5.75	http://genome.ucsc.edu/cgi-bin/hgTracks?db=rn4&position=chr6:35845538-35846911
2_myc-MyRF	1682	6	36044602	36044918	316	9	36044688	4.8	http://genome.ucsc.edu/cgi-bin/hgTracks?db=rn4&position=chr6:36044102-36045418
2_myc-MyRF	1683	6	36756024	36756561	537	23	36756256	8.47059	http://genome.ucsc.edu/cgi-bin/hgTracks?db=rn4&position=chr6:36755524-36757061
2_myc-MyRF	1684	6	36846338	36846931	593	14	36846784	6.94444	http://genome.ucsc.edu/cgi-bin/hgTracks?db=rn4&position=chr6:36845838-36847431
2_myc-MyRF	1685	6	39493185	39493712	527	31	39493376	12.8125	http://genome.ucsc.edu/cgi-bin/hgTracks?db=rn4&position=chr6:39492685-39494212
2_myc-MyRF	1686	6	40563526	40563941	415	19	40563648	9.38461	http://genome.ucsc.edu/cgi-bin/hgTracks?db=rn4&position=chr6:40563026-40564441
2_myc-MyRF	1687	6	41394492	41394775	283	8	41394560	6.22222	http://genome.ucsc.edu/cgi-bin/hgTracks?db=rn4&position=chr6:41393992-41395275
2_myc-MyRF	1688	6	41964127	41964524	397	16	41964256	7.07692	http://genome.ucsc.edu/cgi-bin/hgTracks?db=rn4&position=chr6:41963627-41965024
2_myc-MyRF	1689	6	42193815	42194416	601	19	42194176	9.36842	http://genome.ucsc.edu/cgi-bin/hgTracks?db=rn4&position=chr6:42193315-42194916
2_myc-MyRF	1690	6	42216734	42217221	487	13	42216896	7.125	http://genome.ucsc.edu/cgi-bin/hgTracks?db=rn4&position=chr6:42216234-42217721
2_myc-MyRF	1691	6	42545775	42546274	499	14	42546016	7.8125	http://genome.ucsc.edu/cgi-bin/hgTracks?db=rn4&position=chr6:42545275-42546774
2_myc-MyRF	1692	6	46474326	46474602	276	7	46474480	4.375	http://genome.ucsc.edu/cgi-bin/hgTracks?db=rn4&position=chr6:46473826-46475102
2_myc-MyRF	1693	6	46483007	46483503	496	14	46483216	6.6	http://genome.ucsc.edu/cgi-bin/hgTracks?db=rn4&position=chr6:46482507-46484003
2_myc-MyRF	1694	6	46586643	46587539	896	19	46586976	10.1786	http://genome.ucsc.edu/cgi-bin/hgTracks?db=rn4&position=chr6:46586143-46588039
2_myc-MyRF	1695	6	47184028	47184694	666	14	47184416	7.47619	http://genome.ucsc.edu/cgi-bin/hgTracks?db=rn4&position=chr6:47183528-47185194
2_myc-MyRF	1696	6	48104727	48105277	550	15	48104992	9.11765	http://genome.ucsc.edu/cgi-bin/hgTracks?db=rn4&position=chr6:48104227-48105777
2_myc-MyRF	1697	6	49126337	49126668	331	11	49126432	5.88889	http://genome.ucsc.edu/cgi-bin/hgTracks?db=rn4&position=chr6:49125837-49127168
2_myc-MyRF	1698	6	57433092	57433431	339	10	57433184	6.5	http://genome.ucsc.edu/cgi-bin/hgTracks?db=rn4&position=chr6:57432592-57433931
2_myc-MyRF	1699	6	59098161	59098451	290	12	59098336	5.66667	http://genome.ucsc.edu/cgi-bin/hgTracks?db=rn4&position=chr6:59097661-59098951
2_myc-MyRF	1700	6	61709722	61710186	464	13	61709952	7	http://genome.ucsc.edu/cgi-bin/hgTracks?db=rn4&position=chr6:61709222-61710686
2_myc-MyRF	1701	6	65936145	65936467	322	21	65936224	9.4	http://genome.ucsc.edu/cgi-bin/hgTracks?db=rn4&position=chr6:65935645-65936967
2_myc-MyRF	1702	6	68714042	68714373	331	8	68714304	5	http://genome.ucsc.edu/cgi-bin/hgTracks?db=rn4&position=chr6:68713542-68714873
2_myc-MyRF	1703	6	71939968	71940373	405	19	71940064	8.30769	http://genome.ucsc.edu/cgi-bin/hgTracks?db=rn4&position=chr6:71939468-71940873
2_myc-MyRF	1704	6	72264094	72264693	599	15	72264384	6.52632	http://genome.ucsc.edu/cgi-bin/hgTracks?db=rn4&position=chr6:72263594-72265193
2_myc-MyRF	1705	6	72590209	72591029	820	19	72590496	10.68	http://genome.ucsc.edu/cgi-bin/hgTracks?db=rn4&position=chr6:72589709-72591529
2_myc-MyRF	1706	6	73540895	73541330	435	25	73541152	10.2857	http://genome.ucsc.edu/cgi-bin/hgTracks?db=rn4&position=chr6:73540395-73541830
2_myc-MyRF	1707	6	73937650	73937997	347	11	73937760	6	http://genome.ucsc.edu/cgi-bin/hgTracks?db=rn4&position=chr6:73937150-73938497
2_myc-MyRF	1708	6	80536616	80536932	316	9	80536704	5.9	http://genome.ucsc.edu/cgi-bin/hgTracks?db=rn4&position=chr6:80536116-80537432
2_myc-MyRF	1709	6	88788582	88789033	451	16	88788800	6.64286	http://genome.ucsc.edu/cgi-bin/hgTracks?db=rn4&position=chr6:88788082-88789533
2_myc-MyRF	1710	6	91540102	91540689	587	11	91540373	7.72222	http://genome.ucsc.edu/cgi-bin/hgTracks?db=rn4&position=chr6:91539602-91541189
2_myc-MyRF	1711	6	93204299	93204731	432	18	93204544	9.53846	http://genome.ucsc.edu/cgi-bin/hgTracks?db=rn4&position=chr6:93203799-93205231
2_myc-MyRF	1712	6	93442686	93443060	374	16	93442912	6.91667	http://genome.ucsc.edu/cgi-bin/hgTracks?db=rn4&position=chr6:93442186-93443560
2_myc-MyRF	1713	6	97766041	97766381	340	9	97766256	4.7	http://genome.ucsc.edu/cgi-bin/hgTracks?db=rn4&position=chr6:97765541-97766881
2_myc-MyRF	1714	6	98019017	98019717	700	21	98019312	11	http://genome.ucsc.edu/cgi-bin/hgTracks?db=rn4&position=chr6:98018517-98020217
2_myc-MyRF	1715	6	99051512	99051929	417	19	99051616	11.3846	http://genome.ucsc.edu/cgi-bin/hgTracks?db=rn4&position=chr6:99051012-99052429
2_myc-MyRF	1716	6	100658476	100659171	695	18	100658720	8.31818	http://genome.ucsc.edu/cgi-bin/hgTracks?db=rn4&position=chr6:100657976-100659671
2_myc-MyRF	1717	6	101473493	101473778	285	11	101473600	6.11111	http://genome.ucsc.edu/cgi-bin/hgTracks?db=rn4&position=chr6:101472993-101474278
2_myc-MyRF	1718	6	105159835	105160439	604	17	105160128	7.05263	http://genome.ucsc.edu/cgi-bin/hgTracks?db=rn4&position=chr6:105159335-105160939
2_myc-MyRF	1719	6	105589155	105589484	329	10	105589232	5.5	http://genome.ucsc.edu/cgi-bin/hgTracks?db=rn4&position=chr6:105588655-105589984
2_myc-MyRF	1720	6	108028938	108029417	479	30	108029216	11.1429	http://genome.ucsc.edu/cgi-bin/hgTracks?db=rn4&position=chr6:108028438-108029917
2_myc-MyRF	1721	6	108727813	108728134	321	11	108728064	5.6	http://genome.ucsc.edu/cgi-bin/hgTracks?db=rn4&position=chr6:108727313-108728634
2_myc-MyRF	1722	6	109405852	109406856	1004	13	109406576	6.78125	http://genome.ucsc.edu/cgi-bin/hgTracks?db=rn4&position=chr6:109405352-109407356
2_myc-MyRF	1723	6	109455032	109455738	706	16	109455136	6.86364	http://genome.ucsc.edu/cgi-bin/hgTracks?db=rn4&position=chr6:109454532-109456238
2_myc-MyRF	1724	6	109489527	109489842	315	9	109489600	6.2	http://genome.ucsc.edu/cgi-bin/hgTracks?db=rn4&position=chr6:109489027-109490342
2_myc-MyRF	1725	6	109552816	109553805	989	19	109553376	8.64516	http://genome.ucsc.edu/cgi-bin/hgTracks?db=rn4&position=chr6:109552316-109554305
2_myc-MyRF	1726	6	109950320	109950655	335	28	109950528	12.3	http://genome.ucsc.edu/cgi-bin/hgTracks?db=rn4&position=chr6:109949820-109951155
2_myc-MyRF	1727	6	110001763	110002286	523	30	110002048	11.6875	http://genome.ucsc.edu/cgi-bin/hgTracks?db=rn4&position=chr6:110001263-110002786
2_myc-MyRF	1728	6	110011958	110012703	745	9	110012326	6.30435	http://genome.ucsc.edu/cgi-bin/hgTracks?db=rn4&position=chr6:110011458-110013203
2_myc-MyRF	1729	6	110197363	110197885	522	13	110197600	6.9375	http://genome.ucsc.edu/cgi-bin/hgTracks?db=rn4&position=chr6:110196863-110198385
2_myc-MyRF	1730	6	110198828	110199298	470	13	110199136	6.78571	http://genome.ucsc.edu/cgi-bin/hgTracks?db=rn4&position=chr6:110198328-110199798
2_myc-MyRF	1731	6	111019629	111020321	692	19	111020192	10	http://genome.ucsc.edu/cgi-bin/hgTracks?db=rn4&position=chr6:111019129-111020821
2_myc-MyRF	1732	6	111957398	111957764	366	16	111957616	8	http://genome.ucsc.edu/cgi-bin/hgTracks?db=rn4&position=chr6:111956898-111958264
2_myc-MyRF	1733	6	115175705	115176015	310	7	115175808	4.7	http://genome.ucsc.edu/cgi-bin/hgTracks?db=rn4&position=chr6:115175205-115176515
2_myc-MyRF	1734	6	118900061	118900573	512	24	118900288	11.125	http://genome.ucsc.edu/cgi-bin/hgTracks?db=rn4&position=chr6:118899561-118901073
2_myc-MyRF	1735	6	119813601	119813871	270	12	119813696	6.125	http://genome.ucsc.edu/cgi-bin/hgTracks?db=rn4&position=chr6:119813101-119814371
2_myc-MyRF	1736	6	122094215	122095107	892	23	122094752	8.64286	http://genome.ucsc.edu/cgi-bin/hgTracks?db=rn4&position=chr6:122093715-122095607
2_myc-MyRF	1737	6	123567028	123568138	1110	36	123567552	16.1143	http://genome.ucsc.edu/cgi-bin/hgTracks?db=rn4&position=chr6:123566528-123568638
2_myc-MyRF	1738	6	124142244	124142762	518	17	124142464	5.4375	http://genome.ucsc.edu/cgi-bin/hgTracks?db=rn4&position=chr6:124141744-124143262
2_myc-MyRF	1739	6	124946687	124947083	396	10	124946880	4.84615	http://genome.ucsc.edu/cgi-bin/hgTracks?db=rn4&position=chr6:124946187-124947583
2_myc-MyRF	1740	6	125272652	125273040	388	15	125272832	8.08333	http://genome.ucsc.edu/cgi-bin/hgTracks?db=rn4&position=chr6:125272152-125273540
2_myc-MyRF	1741	6	126599981	126600193	212	11	126600064	6.28571	http://genome.ucsc.edu/cgi-bin/hgTracks?db=rn4&position=chr6:126599481-126600693
2_myc-MyRF	1742	6	126670634	126671412	778	21	126670944	10.3333	http://genome.ucsc.edu/cgi-bin/hgTracks?db=rn4&position=chr6:126670134-126671912
2_myc-MyRF	1743	6	126962668	126963390	722	15	126962752	8.63636	http://genome.ucsc.edu/cgi-bin/hgTracks?db=rn4&position=chr6:126962168-126963890
2_myc-MyRF	1744	6	127488400	127488932	532	58	127488736	23.2353	http://genome.ucsc.edu/cgi-bin/hgTracks?db=rn4&position=chr6:127487900-127489432
2_myc-MyRF	1745	6	128123851	128124476	625	17	128124192	6.89474	http://genome.ucsc.edu/cgi-bin/hgTracks?db=rn4&position=chr6:128123351-128124976
2_myc-MyRF	1746	6	128642375	128643040	665	21	128642688	10.3333	http://genome.ucsc.edu/cgi-bin/hgTracks?db=rn4&position=chr6:128641875-128643540
2_myc-MyRF	1747	6	129161205	129161765	560	16	129161488	7.88889	http://genome.ucsc.edu/cgi-bin/hgTracks?db=rn4&position=chr6:129160705-129162265
2_myc-MyRF	1748	6	129766679	129767792	1113	35	129767392	12.1714	http://genome.ucsc.edu/cgi-bin/hgTracks?db=rn4&position=chr6:129766179-129768292
2_myc-MyRF	1749	6	129825435	129825732	297	15	129825568	8	http://genome.ucsc.edu/cgi-bin/hgTracks?db=rn4&position=chr6:129824935-129826232
2_myc-MyRF	1750	6	135386646	135386984	338	13	135386816	7.27273	http://genome.ucsc.edu/cgi-bin/hgTracks?db=rn4&position=chr6:135386146-135387484
2_myc-MyRF	1751	6	135503477	135504150	673	55	135503744	19.4286	http://genome.ucsc.edu/cgi-bin/hgTracks?db=rn4&position=chr6:135502977-135504650
2_myc-MyRF	1752	6	136588979	136589306	327	10	136589184	6.8	http://genome.ucsc.edu/cgi-bin/hgTracks?db=rn4&position=chr6:136588479-136589806
2_myc-MyRF	1753	6	136714965	136715540	575	42	136715264	14.4444	http://genome.ucsc.edu/cgi-bin/hgTracks?db=rn4&position=chr6:136714465-136716040
2_myc-MyRF	1754	6	136954372	136955080	708	48	136954784	17.5455	http://genome.ucsc.edu/cgi-bin/hgTracks?db=rn4&position=chr6:136953872-136955580
2_myc-MyRF	1755	6	137207851	137208154	303	11	137207920	5.66667	http://genome.ucsc.edu/cgi-bin/hgTracks?db=rn4&position=chr6:137207351-137208654
2_myc-MyRF	1756	6	137952166	137952836	670	16	137952672	7.65	http://genome.ucsc.edu/cgi-bin/hgTracks?db=rn4&position=chr6:137951666-137953336
2_myc-MyRF	1757	6	138021731	138023482	1751	58	138022304	15.2778	http://genome.ucsc.edu/cgi-bin/hgTracks?db=rn4&position=chr6:138021231-138023982
2_myc-MyRF	1758	6	144130053	144130491	438	14	144130336	6.38462	http://genome.ucsc.edu/cgi-bin/hgTracks?db=rn4&position=chr6:144129553-144130991
2_myc-MyRF	1759	6	145844490	145844794	304	9	145844672	4.77778	http://genome.ucsc.edu/cgi-bin/hgTracks?db=rn4&position=chr6:145843990-145845294
2_myc-MyRF	1760	7	1585612	1585924	312	10	1585760	5.5	http://genome.ucsc.edu/cgi-bin/hgTracks?db=rn4&position=chr7:1585112-1586424
2_myc-MyRF	1761	7	1998294	1998830	536	19	1998560	7.52941	http://genome.ucsc.edu/cgi-bin/hgTracks?db=rn4&position=chr7:1997794-1999330
2_myc-MyRF	1762	7	2037407	2037888	481	20	2037536	10.1333	http://genome.ucsc.edu/cgi-bin/hgTracks?db=rn4&position=chr7:2036907-2038388
2_myc-MyRF	1763	7	2044969	2045571	602	9	2045056	4.68421	http://genome.ucsc.edu/cgi-bin/hgTracks?db=rn4&position=chr7:2044469-2046071
2_myc-MyRF	1764	7	9739363	9739824	461	16	9739552	7.07143	http://genome.ucsc.edu/cgi-bin/hgTracks?db=rn4&position=chr7:9738863-9740324
2_myc-MyRF	1765	7	9949733	9950320	587	22	9950080	9.44444	http://genome.ucsc.edu/cgi-bin/hgTracks?db=rn4&position=chr7:9949233-9950820
2_myc-MyRF	1766	7	10358391	10358872	481	14	10358560	6.93333	http://genome.ucsc.edu/cgi-bin/hgTracks?db=rn4&position=chr7:10357891-10359372
2_myc-MyRF	1767	7	10379268	10379706	438	10	10379360	6.84615	http://genome.ucsc.edu/cgi-bin/hgTracks?db=rn4&position=chr7:10378768-10380206
2_myc-MyRF	1768	7	10441420	10442009	589	27	10441632	11.1111	http://genome.ucsc.edu/cgi-bin/hgTracks?db=rn4&position=chr7:10440920-10442509
2_myc-MyRF	1769	7	10986706	10987047	341	15	10986912	7.72727	http://genome.ucsc.edu/cgi-bin/hgTracks?db=rn4&position=chr7:10986206-10987547
2_myc-MyRF	1770	7	11045514	11046034	520	15	11045760	9.3125	http://genome.ucsc.edu/cgi-bin/hgTracks?db=rn4&position=chr7:11045014-11046534
2_myc-MyRF	1771	7	11490926	11491389	463	26	11491168	13.2143	http://genome.ucsc.edu/cgi-bin/hgTracks?db=rn4&position=chr7:11490426-11491889
2_myc-MyRF	1772	7	11491903	11492392	489	27	11492224	11.125	http://genome.ucsc.edu/cgi-bin/hgTracks?db=rn4&position=chr7:11491403-11492892
2_myc-MyRF	1773	7	13418669	13418996	327	6	13418763	4.1	http://genome.ucsc.edu/cgi-bin/hgTracks?db=rn4&position=chr7:13418169-13419496
2_myc-MyRF	1774	7	19510250	19510637	387	13	19510480	6.63636	http://genome.ucsc.edu/cgi-bin/hgTracks?db=rn4&position=chr7:19509750-19511137
2_myc-MyRF	1775	7	19846855	19847306	451	14	19847040	7.21429	http://genome.ucsc.edu/cgi-bin/hgTracks?db=rn4&position=chr7:19846355-19847806
2_myc-MyRF	1776	7	20866554	20867234	680	15	20866912	7.45455	http://genome.ucsc.edu/cgi-bin/hgTracks?db=rn4&position=chr7:20866054-20867734
2_myc-MyRF	1777	7	21046240	21046837	597	12	21046464	5.57895	http://genome.ucsc.edu/cgi-bin/hgTracks?db=rn4&position=chr7:21045740-21047337
2_myc-MyRF	1778	7	21490731	21491273	542	28	21491008	11.625	http://genome.ucsc.edu/cgi-bin/hgTracks?db=rn4&position=chr7:21490231-21491773
2_myc-MyRF	1779	7	22655008	22655228	220	20	22655104	11.4286	http://genome.ucsc.edu/cgi-bin/hgTracks?db=rn4&position=chr7:22654508-22655728
2_myc-MyRF	1780	7	22824216	22825052	836	12	22824752	7.11538	http://genome.ucsc.edu/cgi-bin/hgTracks?db=rn4&position=chr7:22823716-22825552
2_myc-MyRF	1781	7	25099499	25099806	307	12	25099584	6.22222	http://genome.ucsc.edu/cgi-bin/hgTracks?db=rn4&position=chr7:25098999-25100306
2_myc-MyRF	1782	7	25966651	25967208	557	30	25966848	11.6111	http://genome.ucsc.edu/cgi-bin/hgTracks?db=rn4&position=chr7:25966151-25967708
2_myc-MyRF	1783	7	27515203	27515569	366	11	27515424	6.90909	http://genome.ucsc.edu/cgi-bin/hgTracks?db=rn4&position=chr7:27514703-27516069
2_myc-MyRF	1784	7	27693971	27694301	330	12	27694048	6.9	http://genome.ucsc.edu/cgi-bin/hgTracks?db=rn4&position=chr7:27693471-27694801
2_myc-MyRF	1785	7	27800708	27801625	917	79	27800960	20.6786	http://genome.ucsc.edu/cgi-bin/hgTracks?db=rn4&position=chr7:27800208-27802125
2_myc-MyRF	1786	7	28890683	28891143	460	11	28890832	6.85714	http://genome.ucsc.edu/cgi-bin/hgTracks?db=rn4&position=chr7:28890183-28891643
2_myc-MyRF	1787	7	31724228	31725649	1421	49	31724896	13.8864	http://genome.ucsc.edu/cgi-bin/hgTracks?db=rn4&position=chr7:31723728-31726149
2_myc-MyRF	1788	7	32755949	32756132	183	15	32756016	11.6	http://genome.ucsc.edu/cgi-bin/hgTracks?db=rn4&position=chr7:32755449-32756632
2_myc-MyRF	1789	7	32830650	32831069	419	19	32830944	10	http://genome.ucsc.edu/cgi-bin/hgTracks?db=rn4&position=chr7:32830150-32831569
2_myc-MyRF	1790	7	33695924	33696650	726	35	33696224	11.8636	http://genome.ucsc.edu/cgi-bin/hgTracks?db=rn4&position=chr7:33695424-33697150
2_myc-MyRF	1791	7	36808345	36808696	351	11	36808512	5.72727	http://genome.ucsc.edu/cgi-bin/hgTracks?db=rn4&position=chr7:36807845-36809196
2_myc-MyRF	1792	7	43646409	43646904	495	25	43646640	11.5333	http://genome.ucsc.edu/cgi-bin/hgTracks?db=rn4&position=chr7:43645909-43647404
2_myc-MyRF	1793	7	43677872	43678212	340	10	43677952	7	http://genome.ucsc.edu/cgi-bin/hgTracks?db=rn4&position=chr7:43677372-43678712
2_myc-MyRF	1794	7	43980728	43981218	490	14	43980960	7.6875	http://genome.ucsc.edu/cgi-bin/hgTracks?db=rn4&position=chr7:43980228-43981718
2_myc-MyRF	1795	7	44237365	44238357	992	21	44238240	8.35484	http://genome.ucsc.edu/cgi-bin/hgTracks?db=rn4&position=chr7:44236865-44238857
2_myc-MyRF	1796	7	46259576	46259845	269	18	46259632	10.6667	http://genome.ucsc.edu/cgi-bin/hgTracks?db=rn4&position=chr7:46259076-46260345
2_myc-MyRF	1797	7	48262474	48263155	681	22	48262688	9.33333	http://genome.ucsc.edu/cgi-bin/hgTracks?db=rn4&position=chr7:48261974-48263655
2_myc-MyRF	1798	7	49066964	49067277	313	7	49067152	4	http://genome.ucsc.edu/cgi-bin/hgTracks?db=rn4&position=chr7:49066464-49067777
2_myc-MyRF	1799	7	49156748	49157024	276	8	49156800	5.22222	http://genome.ucsc.edu/cgi-bin/hgTracks?db=rn4&position=chr7:49156248-49157524
2_myc-MyRF	1800	7	50867036	50867535	499	45	50867328	14.125	http://genome.ucsc.edu/cgi-bin/hgTracks?db=rn4&position=chr7:50866536-50868035
2_myc-MyRF	1801	7	54188915	54189383	468	14	54189168	5.66667	http://genome.ucsc.edu/cgi-bin/hgTracks?db=rn4&position=chr7:54188415-54189883
2_myc-MyRF	1802	7	56977707	56978321	614	36	56977952	14.1579	http://genome.ucsc.edu/cgi-bin/hgTracks?db=rn4&position=chr7:56977207-56978821
2_myc-MyRF	1803	7	57031510	57032095	585	23	57031776	9.77778	http://genome.ucsc.edu/cgi-bin/hgTracks?db=rn4&position=chr7:57031010-57032595
2_myc-MyRF	1804	7	57335514	57336095	581	24	57335808	9.61111	http://genome.ucsc.edu/cgi-bin/hgTracks?db=rn4&position=chr7:57335014-57336595
2_myc-MyRF	1805	7	60502701	60503379	678	22	60502976	9.71429	http://genome.ucsc.edu/cgi-bin/hgTracks?db=rn4&position=chr7:60502201-60503879
2_myc-MyRF	1806	7	60616058	60616568	510	14	60616320	5.75	http://genome.ucsc.edu/cgi-bin/hgTracks?db=rn4&position=chr7:60615558-60617068
2_myc-MyRF	1807	7	61322153	61322617	464	10	61322400	5.92857	http://genome.ucsc.edu/cgi-bin/hgTracks?db=rn4&position=chr7:61321653-61323117
2_myc-MyRF	1808	7	61602921	61603235	314	13	61602992	7.4	http://genome.ucsc.edu/cgi-bin/hgTracks?db=rn4&position=chr7:61602421-61603735
2_myc-MyRF	1809	7	61638103	61638498	395	12	61638336	5.23077	http://genome.ucsc.edu/cgi-bin/hgTracks?db=rn4&position=chr7:61637603-61638998
2_myc-MyRF	1810	7	63168581	63168896	315	10	63168752	5.66667	http://genome.ucsc.edu/cgi-bin/hgTracks?db=rn4&position=chr7:63168081-63169396
2_myc-MyRF	1811	7	64070910	64071402	492	23	64071072	11.3333	http://genome.ucsc.edu/cgi-bin/hgTracks?db=rn4&position=chr7:64070410-64071902
2_myc-MyRF	1812	7	67270629	67271086	457	14	67270816	7.42857	http://genome.ucsc.edu/cgi-bin/hgTracks?db=rn4&position=chr7:67270129-67271586
2_myc-MyRF	1813	7	67595198	67595674	476	11	67595360	6.2	http://genome.ucsc.edu/cgi-bin/hgTracks?db=rn4&position=chr7:67594698-67596174
2_myc-MyRF	1814	7	70072047	70072337	290	20	70072160	10.4444	http://genome.ucsc.edu/cgi-bin/hgTracks?db=rn4&position=chr7:70071547-70072837
2_myc-MyRF	1815	7	72398933	72399264	331	7	72399136	5	http://genome.ucsc.edu/cgi-bin/hgTracks?db=rn4&position=chr7:72398433-72399764
2_myc-MyRF	1816	7	72480324	72480933	609	15	72480661	8.05263	http://genome.ucsc.edu/cgi-bin/hgTracks?db=rn4&position=chr7:72479824-72481433
2_myc-MyRF	1817	7	72860391	72860611	220	15	72860480	9.33333	http://genome.ucsc.edu/cgi-bin/hgTracks?db=rn4&position=chr7:72859891-72861111
2_myc-MyRF	1818	7	73008027	73008612	585	13	73008192	7.33333	http://genome.ucsc.edu/cgi-bin/hgTracks?db=rn4&position=chr7:73007527-73009112
2_myc-MyRF	1819	7	73719864	73720137	273	7	73720016	4.66667	http://genome.ucsc.edu/cgi-bin/hgTracks?db=rn4&position=chr7:73719364-73720637
2_myc-MyRF	1820	7	80514768	80515272	504	13	80514976	7.125	http://genome.ucsc.edu/cgi-bin/hgTracks?db=rn4&position=chr7:80514268-80515772
2_myc-MyRF	1821	7	84859512	84859862	350	10	84859664	5.63636	http://genome.ucsc.edu/cgi-bin/hgTracks?db=rn4&position=chr7:84859012-84860362
2_myc-MyRF	1822	7	86155652	86156154	502	18	86155952	8.46667	http://genome.ucsc.edu/cgi-bin/hgTracks?db=rn4&position=chr7:86155152-86156654
2_myc-MyRF	1823	7	90647360	90647808	448	16	90647648	6.8	http://genome.ucsc.edu/cgi-bin/hgTracks?db=rn4&position=chr7:90646860-90648308
2_myc-MyRF	1824	7	91853426	91853732	306	10	91853584	6.3	http://genome.ucsc.edu/cgi-bin/hgTracks?db=rn4&position=chr7:91852926-91854232
2_myc-MyRF	1825	7	94935542	94936055	513	13	94935936	7.6875	http://genome.ucsc.edu/cgi-bin/hgTracks?db=rn4&position=chr7:94935042-94936555
2_myc-MyRF	1826	7	95972668	95973118	450	10	95972896	5.14286	http://genome.ucsc.edu/cgi-bin/hgTracks?db=rn4&position=chr7:95972168-95973618
2_myc-MyRF	1827	7	101011408	101011640	232	16	101011472	10.5714	http://genome.ucsc.edu/cgi-bin/hgTracks?db=rn4&position=chr7:101010908-101012140
2_myc-MyRF	1828	7	103626818	103627273	455	20	103626944	11	http://genome.ucsc.edu/cgi-bin/hgTracks?db=rn4&position=chr7:103626318-103627773
2_myc-MyRF	1829	7	104162931	104163511	580	16	104163168	7.61111	http://genome.ucsc.edu/cgi-bin/hgTracks?db=rn4&position=chr7:104162431-104164011
2_myc-MyRF	1830	7	105555983	105557392	1409	31	105556512	13.4318	http://genome.ucsc.edu/cgi-bin/hgTracks?db=rn4&position=chr7:105555483-105557892
2_myc-MyRF	1831	7	105675042	105675516	474	22	105675232	15.7143	http://genome.ucsc.edu/cgi-bin/hgTracks?db=rn4&position=chr7:105674542-105676016
2_myc-MyRF	1832	7	110409074	110409359	285	10	110409168	5.66667	http://genome.ucsc.edu/cgi-bin/hgTracks?db=rn4&position=chr7:110408574-110409859
2_myc-MyRF	1833	7	110588309	110588677	368	16	110588480	8.08333	http://genome.ucsc.edu/cgi-bin/hgTracks?db=rn4&position=chr7:110587809-110589177
2_myc-MyRF	1834	7	110609490	110609908	418	12	110609664	5.76923	http://genome.ucsc.edu/cgi-bin/hgTracks?db=rn4&position=chr7:110608990-110610408
2_myc-MyRF	1835	7	110855168	110855636	468	15	110855328	9.6	http://genome.ucsc.edu/cgi-bin/hgTracks?db=rn4&position=chr7:110854668-110856136
2_myc-MyRF	1836	7	113183072	113183395	323	10	113183200	4.8	http://genome.ucsc.edu/cgi-bin/hgTracks?db=rn4&position=chr7:113182572-113183895
2_myc-MyRF	1837	7	115433920	115434421	501	10	115434096	6.25	http://genome.ucsc.edu/cgi-bin/hgTracks?db=rn4&position=chr7:115433420-115434921
2_myc-MyRF	1838	7	116517401	116517930	529	9	116517600	4.47059	http://genome.ucsc.edu/cgi-bin/hgTracks?db=rn4&position=chr7:116516901-116518430
2_myc-MyRF	1839	7	116735904	116736259	355	16	116736000	9.09091	http://genome.ucsc.edu/cgi-bin/hgTracks?db=rn4&position=chr7:116735404-116736759
2_myc-MyRF	1840	7	117076551	117076992	441	24	117076816	13.2308	http://genome.ucsc.edu/cgi-bin/hgTracks?db=rn4&position=chr7:117076051-117077492
2_myc-MyRF	1841	7	117175512	117177049	1537	49	117176032	17.5	http://genome.ucsc.edu/cgi-bin/hgTracks?db=rn4&position=chr7:117175012-117177549
2_myc-MyRF	1842	7	118197747	118198674	927	21	118198400	8.86207	http://genome.ucsc.edu/cgi-bin/hgTracks?db=rn4&position=chr7:118197247-118199174
2_myc-MyRF	1843	7	118208402	118209293	891	40	118208960	12.5	http://genome.ucsc.edu/cgi-bin/hgTracks?db=rn4&position=chr7:118207902-118209793
2_myc-MyRF	1844	7	118568728	118569013	285	12	118568832	6.66667	http://genome.ucsc.edu/cgi-bin/hgTracks?db=rn4&position=chr7:118568228-118569513
2_myc-MyRF	1845	7	118765271	118765640	369	10	118765408	4.83333	http://genome.ucsc.edu/cgi-bin/hgTracks?db=rn4&position=chr7:118764771-118766140
2_myc-MyRF	1846	7	118906036	118906584	548	11	118906251	6.29412	http://genome.ucsc.edu/cgi-bin/hgTracks?db=rn4&position=chr7:118905536-118907084
2_myc-MyRF	1847	7	120209495	120210418	923	25	120209760	8.48276	http://genome.ucsc.edu/cgi-bin/hgTracks?db=rn4&position=chr7:120208995-120210918
2_myc-MyRF	1848	7	120641151	120641480	329	15	120641248	8	http://genome.ucsc.edu/cgi-bin/hgTracks?db=rn4&position=chr7:120640651-120641980
2_myc-MyRF	1849	7	121467395	121467736	341	11	121467632	6.8	http://genome.ucsc.edu/cgi-bin/hgTracks?db=rn4&position=chr7:121466895-121468236
2_myc-MyRF	1850	7	121729889	121730211	322	8	121730000	5	http://genome.ucsc.edu/cgi-bin/hgTracks?db=rn4&position=chr7:121729389-121730711
2_myc-MyRF	1851	7	121766466	121766902	436	8	121766656	6.15385	http://genome.ucsc.edu/cgi-bin/hgTracks?db=rn4&position=chr7:121765966-121767402
2_myc-MyRF	1852	7	122390529	122390965	436	7	122390758	5.61538	http://genome.ucsc.edu/cgi-bin/hgTracks?db=rn4&position=chr7:122390029-122391465
2_myc-MyRF	1853	7	122534339	122534808	469	13	122534704	7	http://genome.ucsc.edu/cgi-bin/hgTracks?db=rn4&position=chr7:122533839-122535308
2_myc-MyRF	1854	7	122567201	122567545	344	9	122567296	4.9	http://genome.ucsc.edu/cgi-bin/hgTracks?db=rn4&position=chr7:122566701-122568045
2_myc-MyRF	1855	7	122837637	122838318	681	11	122838160	6.42857	http://genome.ucsc.edu/cgi-bin/hgTracks?db=rn4&position=chr7:122837137-122838818
2_myc-MyRF	1856	7	123621476	123622741	1265	22	123621888	11.0769	http://genome.ucsc.edu/cgi-bin/hgTracks?db=rn4&position=chr7:123620976-123623241
2_myc-MyRF	1857	7	124210828	124211498	670	28	124211136	10.2857	http://genome.ucsc.edu/cgi-bin/hgTracks?db=rn4&position=chr7:124210328-124211998
2_myc-MyRF	1858	7	124239698	124240187	489	14	124239872	7.4	http://genome.ucsc.edu/cgi-bin/hgTracks?db=rn4&position=chr7:124239198-124240687
2_myc-MyRF	1859	7	124394277	124394894	617	27	124394640	13.4737	http://genome.ucsc.edu/cgi-bin/hgTracks?db=rn4&position=chr7:124393777-124395394
2_myc-MyRF	1860	7	125380868	125381175	307	8	125380960	5.33333	http://genome.ucsc.edu/cgi-bin/hgTracks?db=rn4&position=chr7:125380368-125381675
2_myc-MyRF	1861	7	125835800	125836775	975	26	125836128	8.77419	http://genome.ucsc.edu/cgi-bin/hgTracks?db=rn4&position=chr7:125835300-125837275
2_myc-MyRF	1862	7	125856343	125856950	607	12	125856608	6.78947	http://genome.ucsc.edu/cgi-bin/hgTracks?db=rn4&position=chr7:125855843-125857450
2_myc-MyRF	1863	7	125942362	125942768	406	21	125942608	10.0769	http://genome.ucsc.edu/cgi-bin/hgTracks?db=rn4&position=chr7:125941862-125943268
2_myc-MyRF	1864	7	127144649	127145471	822	32	127144944	15.32	http://genome.ucsc.edu/cgi-bin/hgTracks?db=rn4&position=chr7:127144149-127145971
2_myc-MyRF	1865	7	127145493	127146103	610	64	127145792	21.5789	http://genome.ucsc.edu/cgi-bin/hgTracks?db=rn4&position=chr7:127144993-127146603
2_myc-MyRF	1866	7	127156580	127157172	592	18	127157056	8.38889	http://genome.ucsc.edu/cgi-bin/hgTracks?db=rn4&position=chr7:127156080-127157672
2_myc-MyRF	1867	7	127609892	127610380	488	21	127610176	9.26667	http://genome.ucsc.edu/cgi-bin/hgTracks?db=rn4&position=chr7:127609392-127610880
2_myc-MyRF	1868	7	129438700	129439592	892	21	129439280	8.82143	http://genome.ucsc.edu/cgi-bin/hgTracks?db=rn4&position=chr7:129438200-129440092
2_myc-MyRF	1869	7	129457306	129457683	377	21	129457472	11.3333	http://genome.ucsc.edu/cgi-bin/hgTracks?db=rn4&position=chr7:129456806-129458183
2_myc-MyRF	1870	7	131677434	131677726	292	10	131677600	6.11111	http://genome.ucsc.edu/cgi-bin/hgTracks?db=rn4&position=chr7:131676934-131678226
2_myc-MyRF	1871	7	135212531	135213222	691	53	135212832	14.8636	http://genome.ucsc.edu/cgi-bin/hgTracks?db=rn4&position=chr7:135212031-135213722
2_myc-MyRF	1872	7	136496622	136497386	764	38	136497088	12.1667	http://genome.ucsc.edu/cgi-bin/hgTracks?db=rn4&position=chr7:136496122-136497886
2_myc-MyRF	1873	7	136852202	136852653	451	19	136852512	8.84615	http://genome.ucsc.edu/cgi-bin/hgTracks?db=rn4&position=chr7:136851702-136853153
2_myc-MyRF	1874	7	138272407	138272694	287	16	138272528	10	http://genome.ucsc.edu/cgi-bin/hgTracks?db=rn4&position=chr7:138271907-138273194
2_myc-MyRF	1875	7	138456038	138456968	930	22	138456448	11.5862	http://genome.ucsc.edu/cgi-bin/hgTracks?db=rn4&position=chr7:138455538-138457468
2_myc-MyRF	1876	7	138994644	138995059	415	16	138994784	7.76923	http://genome.ucsc.edu/cgi-bin/hgTracks?db=rn4&position=chr7:138994144-138995559
2_myc-MyRF	1877	7	139012433	139013030	597	25	139012704	10.6842	http://genome.ucsc.edu/cgi-bin/hgTracks?db=rn4&position=chr7:139011933-139013530
2_myc-MyRF	1878	7	139022166	139022711	545	22	139022336	10.4118	http://genome.ucsc.edu/cgi-bin/hgTracks?db=rn4&position=chr7:139021666-139023211
2_myc-MyRF	1879	7	139280330	139280632	302	13	139280448	7	http://genome.ucsc.edu/cgi-bin/hgTracks?db=rn4&position=chr7:139279830-139281132
2_myc-MyRF	1880	7	139604907	139605218	311	12	139604960	5.6	http://genome.ucsc.edu/cgi-bin/hgTracks?db=rn4&position=chr7:139604407-139605718
2_myc-MyRF	1881	7	139878357	139878755	398	9	139878592	6	http://genome.ucsc.edu/cgi-bin/hgTracks?db=rn4&position=chr7:139877857-139879255
2_myc-MyRF	1882	7	140813953	140814346	393	15	140814144	9.18182	http://genome.ucsc.edu/cgi-bin/hgTracks?db=rn4&position=chr7:140813453-140814846
2_myc-MyRF	1883	7	142595129	142595462	333	11	142595360	6.81818	http://genome.ucsc.edu/cgi-bin/hgTracks?db=rn4&position=chr7:142594629-142595962
2_myc-MyRF	1884	8	4789885	4790218	333	8	4789952	5.1	http://genome.ucsc.edu/cgi-bin/hgTracks?db=rn4&position=chr8:4789385-4790718
2_myc-MyRF	1885	8	5432343	5432796	453	29	5432608	11.7143	http://genome.ucsc.edu/cgi-bin/hgTracks?db=rn4&position=chr8:5431843-5433296
2_myc-MyRF	1886	8	9690228	9690869	641	21	9690432	10.75	http://genome.ucsc.edu/cgi-bin/hgTracks?db=rn4&position=chr8:9689728-9691369
2_myc-MyRF	1887	8	10648483	10649024	541	14	10648736	8.375	http://genome.ucsc.edu/cgi-bin/hgTracks?db=rn4&position=chr8:10647983-10649524
2_myc-MyRF	1888	8	11839528	11840017	489	25	11839696	11.7333	http://genome.ucsc.edu/cgi-bin/hgTracks?db=rn4&position=chr8:11839028-11840517
2_myc-MyRF	1889	8	12415349	12416200	851	18	12415616	8.7037	http://genome.ucsc.edu/cgi-bin/hgTracks?db=rn4&position=chr8:12414849-12416700
2_myc-MyRF	1890	8	13992215	13992662	447	18	13992416	8	http://genome.ucsc.edu/cgi-bin/hgTracks?db=rn4&position=chr8:13991715-13993162
2_myc-MyRF	1891	8	14040269	14040570	301	17	14040448	8.66667	http://genome.ucsc.edu/cgi-bin/hgTracks?db=rn4&position=chr8:14039769-14041070
2_myc-MyRF	1892	8	19893418	19893760	342	21	19893504	10.7	http://genome.ucsc.edu/cgi-bin/hgTracks?db=rn4&position=chr8:19892918-19894260
2_myc-MyRF	1893	8	20116079	20116403	324	10	20116288	5.7	http://genome.ucsc.edu/cgi-bin/hgTracks?db=rn4&position=chr8:20115579-20116903
2_myc-MyRF	1894	8	20556553	20557429	876	40	20556928	17.5185	http://genome.ucsc.edu/cgi-bin/hgTracks?db=rn4&position=chr8:20556053-20557929
2_myc-MyRF	1895	8	21130894	21131299	405	41	21131136	19.1667	http://genome.ucsc.edu/cgi-bin/hgTracks?db=rn4&position=chr8:21130394-21131799
2_myc-MyRF	1896	8	21160815	21161655	840	31	21161344	9.84615	http://genome.ucsc.edu/cgi-bin/hgTracks?db=rn4&position=chr8:21160315-21162155
2_myc-MyRF	1897	8	22389087	22389618	531	30	22389344	10.7647	http://genome.ucsc.edu/cgi-bin/hgTracks?db=rn4&position=chr8:22388587-22390118
2_myc-MyRF	1898	8	22987029	22987377	348	9	22987136	4.90909	http://genome.ucsc.edu/cgi-bin/hgTracks?db=rn4&position=chr8:22986529-22987877
2_myc-MyRF	1899	8	23048211	23048771	560	18	23048464	7.38889	http://genome.ucsc.edu/cgi-bin/hgTracks?db=rn4&position=chr8:23047711-23049271
2_myc-MyRF	1900	8	23159628	23159946	318	11	23159744	6.11111	http://genome.ucsc.edu/cgi-bin/hgTracks?db=rn4&position=chr8:23159128-23160446
2_myc-MyRF	1901	8	24023212	24023890	678	33	24023552	10.7619	http://genome.ucsc.edu/cgi-bin/hgTracks?db=rn4&position=chr8:24022712-24024390
2_myc-MyRF	1902	8	25778121	25778518	397	10	25778256	6.75	http://genome.ucsc.edu/cgi-bin/hgTracks?db=rn4&position=chr8:25777621-25779018
2_myc-MyRF	1903	8	27597375	27598215	840	28	27597728	10.8077	http://genome.ucsc.edu/cgi-bin/hgTracks?db=rn4&position=chr8:27596875-27598715
2_myc-MyRF	1904	8	31057756	31058065	309	10	31057888	5.5	http://genome.ucsc.edu/cgi-bin/hgTracks?db=rn4&position=chr8:31057256-31058565
2_myc-MyRF	1905	8	31387433	31387907	474	20	31387712	11.4667	http://genome.ucsc.edu/cgi-bin/hgTracks?db=rn4&position=chr8:31386933-31388407
2_myc-MyRF	1906	8	31731537	31732024	487	14	31731712	7.13333	http://genome.ucsc.edu/cgi-bin/hgTracks?db=rn4&position=chr8:31731037-31732524
2_myc-MyRF	1907	8	31850466	31850802	336	12	31850608	7.9	http://genome.ucsc.edu/cgi-bin/hgTracks?db=rn4&position=chr8:31849966-31851302
2_myc-MyRF	1908	8	32894415	32895102	687	27	32894688	10.2857	http://genome.ucsc.edu/cgi-bin/hgTracks?db=rn4&position=chr8:32893915-32895602
2_myc-MyRF	1909	8	34520255	34520909	654	25	34520672	11	http://genome.ucsc.edu/cgi-bin/hgTracks?db=rn4&position=chr8:34519755-34521409
2_myc-MyRF	1910	8	34901037	34901594	557	17	34901344	8.82353	http://genome.ucsc.edu/cgi-bin/hgTracks?db=rn4&position=chr8:34900537-34902094
2_myc-MyRF	1911	8	35206270	35206810	540	13	35206528	7.11765	http://genome.ucsc.edu/cgi-bin/hgTracks?db=rn4&position=chr8:35205770-35207310
2_myc-MyRF	1912	8	38389753	38389988	235	13	38389856	8.28571	http://genome.ucsc.edu/cgi-bin/hgTracks?db=rn4&position=chr8:38389253-38390488
2_myc-MyRF	1913	8	43992726	43993350	624	33	43992896	11.5263	http://genome.ucsc.edu/cgi-bin/hgTracks?db=rn4&position=chr8:43992226-43993850
2_myc-MyRF	1914	8	44144199	44144510	311	16	44144384	9.55556	http://genome.ucsc.edu/cgi-bin/hgTracks?db=rn4&position=chr8:44143699-44145010
2_myc-MyRF	1915	8	44452824	44453433	609	31	44453056	16.5789	http://genome.ucsc.edu/cgi-bin/hgTracks?db=rn4&position=chr8:44452324-44453933
2_myc-MyRF	1916	8	45759219	45759701	482	21	45759424	9.8	http://genome.ucsc.edu/cgi-bin/hgTracks?db=rn4&position=chr8:45758719-45760201
2_myc-MyRF	1917	8	45960348	45961164	816	41	45960832	13.3846	http://genome.ucsc.edu/cgi-bin/hgTracks?db=rn4&position=chr8:45959848-45961664
2_myc-MyRF	1918	8	46663975	46664595	620	31	46664320	14.8421	http://genome.ucsc.edu/cgi-bin/hgTracks?db=rn4&position=chr8:46663475-46665095
2_myc-MyRF	1919	8	46705012	46705468	456	14	46705216	6	http://genome.ucsc.edu/cgi-bin/hgTracks?db=rn4&position=chr8:46704512-46705968
2_myc-MyRF	1920	8	46960237	46960638	401	13	46960416	7.08333	http://genome.ucsc.edu/cgi-bin/hgTracks?db=rn4&position=chr8:46959737-46961138
2_myc-MyRF	1921	8	47049678	47050214	536	19	47049888	8.64706	http://genome.ucsc.edu/cgi-bin/hgTracks?db=rn4&position=chr8:47049178-47050714
2_myc-MyRF	1922	8	48463812	48464405	593	18	48464064	8.72222	http://genome.ucsc.edu/cgi-bin/hgTracks?db=rn4&position=chr8:48463312-48464905
2_myc-MyRF	1923	8	48971295	48971888	593	24	48971552	9.68421	http://genome.ucsc.edu/cgi-bin/hgTracks?db=rn4&position=chr8:48970795-48972388
2_myc-MyRF	1924	8	49002899	49003630	731	14	49003456	6.86957	http://genome.ucsc.edu/cgi-bin/hgTracks?db=rn4&position=chr8:49002399-49004130
2_myc-MyRF	1925	8	49027644	49028546	902	18	49028096	9.27586	http://genome.ucsc.edu/cgi-bin/hgTracks?db=rn4&position=chr8:49027144-49029046
2_myc-MyRF	1926	8	49040534	49041011	477	27	49040736	11	http://genome.ucsc.edu/cgi-bin/hgTracks?db=rn4&position=chr8:49040034-49041511
2_myc-MyRF	1927	8	49558043	49558561	518	11	49558240	5.82353	http://genome.ucsc.edu/cgi-bin/hgTracks?db=rn4&position=chr8:49557543-49559061
2_myc-MyRF	1928	8	50235831	50236116	285	6	50235952	4.44444	http://genome.ucsc.edu/cgi-bin/hgTracks?db=rn4&position=chr8:50235331-50236616
2_myc-MyRF	1929	8	51013712	51014421	709	15	51013856	8.63636	http://genome.ucsc.edu/cgi-bin/hgTracks?db=rn4&position=chr8:51013212-51014921
2_myc-MyRF	1930	8	51760244	51760838	594	11	51760544	6.36842	http://genome.ucsc.edu/cgi-bin/hgTracks?db=rn4&position=chr8:51759744-51761338
2_myc-MyRF	1931	8	52350992	52351548	556	21	52351232	10.8235	http://genome.ucsc.edu/cgi-bin/hgTracks?db=rn4&position=chr8:52350492-52352048
2_myc-MyRF	1932	8	54248046	54248524	478	11	54248320	5.8	http://genome.ucsc.edu/cgi-bin/hgTracks?db=rn4&position=chr8:54247546-54249024
2_myc-MyRF	1933	8	60647022	60647688	666	81	60647360	22.619	http://genome.ucsc.edu/cgi-bin/hgTracks?db=rn4&position=chr8:60646522-60648188
2_myc-MyRF	1934	8	63407993	63408305	312	8	63408128	5.6	http://genome.ucsc.edu/cgi-bin/hgTracks?db=rn4&position=chr8:63407493-63408805
2_myc-MyRF	1935	8	64011412	64011929	517	12	64011648	4.53333	http://genome.ucsc.edu/cgi-bin/hgTracks?db=rn4&position=chr8:64010912-64012429
2_myc-MyRF	1936	8	64281730	64282201	471	15	64282016	7.07143	http://genome.ucsc.edu/cgi-bin/hgTracks?db=rn4&position=chr8:64281230-64282701
2_myc-MyRF	1937	8	66648871	66649501	630	35	66649168	12.5263	http://genome.ucsc.edu/cgi-bin/hgTracks?db=rn4&position=chr8:66648371-66650001
2_myc-MyRF	1938	8	66691997	66692744	747	11	66692256	5.29167	http://genome.ucsc.edu/cgi-bin/hgTracks?db=rn4&position=chr8:66691497-66693244
2_myc-MyRF	1939	8	66967103	66967856	753	20	66967552	7.16667	http://genome.ucsc.edu/cgi-bin/hgTracks?db=rn4&position=chr8:66966603-66968356
2_myc-MyRF	1940	8	68107235	68108007	772	25	68107408	10.1667	http://genome.ucsc.edu/cgi-bin/hgTracks?db=rn4&position=chr8:68106735-68108507
2_myc-MyRF	1941	8	68385223	68385465	242	12	68385328	8.14286	http://genome.ucsc.edu/cgi-bin/hgTracks?db=rn4&position=chr8:68384723-68385965
2_myc-MyRF	1942	8	68818326	68819197	871	12	68818635	7.25926	http://genome.ucsc.edu/cgi-bin/hgTracks?db=rn4&position=chr8:68817826-68819697
2_myc-MyRF	1943	8	70301259	70301729	470	17	70301440	6.78571	http://genome.ucsc.edu/cgi-bin/hgTracks?db=rn4&position=chr8:70300759-70302229
2_myc-MyRF	1944	8	70382380	70383166	786	30	70382784	9.5	http://genome.ucsc.edu/cgi-bin/hgTracks?db=rn4&position=chr8:70381880-70383666
2_myc-MyRF	1945	8	70408820	70409595	775	13	70409472	6.41667	http://genome.ucsc.edu/cgi-bin/hgTracks?db=rn4&position=chr8:70408320-70410095
2_myc-MyRF	1946	8	71612750	71613316	566	14	71613024	8.41177	http://genome.ucsc.edu/cgi-bin/hgTracks?db=rn4&position=chr8:71612250-71613816
2_myc-MyRF	1947	8	74773607	74774212	605	13	74773968	6.42105	http://genome.ucsc.edu/cgi-bin/hgTracks?db=rn4&position=chr8:74773107-74774712
2_myc-MyRF	1948	8	75375162	75375462	300	14	75375328	8.4	http://genome.ucsc.edu/cgi-bin/hgTracks?db=rn4&position=chr8:75374662-75375962
2_myc-MyRF	1949	8	77070959	77071553	594	44	77071232	12.8333	http://genome.ucsc.edu/cgi-bin/hgTracks?db=rn4&position=chr8:77070459-77072053
2_myc-MyRF	1950	8	77454118	77454686	568	44	77454400	16	http://genome.ucsc.edu/cgi-bin/hgTracks?db=rn4&position=chr8:77453618-77455186
2_myc-MyRF	1951	8	78918840	78919216	376	18	78919072	8	http://genome.ucsc.edu/cgi-bin/hgTracks?db=rn4&position=chr8:78918340-78919716
2_myc-MyRF	1952	8	80229273	80229610	337	10	80229344	6.09091	http://genome.ucsc.edu/cgi-bin/hgTracks?db=rn4&position=chr8:80228773-80230110
2_myc-MyRF	1953	8	80235433	80236048	615	9	80235776	6.05263	http://genome.ucsc.edu/cgi-bin/hgTracks?db=rn4&position=chr8:80234933-80236548
2_myc-MyRF	1954	8	82222310	82222736	426	14	82222400	7.61538	http://genome.ucsc.edu/cgi-bin/hgTracks?db=rn4&position=chr8:82221810-82223236
2_myc-MyRF	1955	8	82629404	82629674	270	9	82629536	5.33333	http://genome.ucsc.edu/cgi-bin/hgTracks?db=rn4&position=chr8:82628904-82630174
2_myc-MyRF	1956	8	84822229	84822588	359	12	84822464	6.54545	http://genome.ucsc.edu/cgi-bin/hgTracks?db=rn4&position=chr8:84821729-84823088
2_myc-MyRF	1957	8	84832001	84832566	565	12	84832416	6.76471	http://genome.ucsc.edu/cgi-bin/hgTracks?db=rn4&position=chr8:84831501-84833066
2_myc-MyRF	1958	8	85076615	85076955	340	9	85076832	6.4	http://genome.ucsc.edu/cgi-bin/hgTracks?db=rn4&position=chr8:85076115-85077455
2_myc-MyRF	1959	8	87654301	87654570	269	15	87654432	8.5	http://genome.ucsc.edu/cgi-bin/hgTracks?db=rn4&position=chr8:87653801-87655070
2_myc-MyRF	1960	8	88352997	88353514	517	16	88353248	5.3125	http://genome.ucsc.edu/cgi-bin/hgTracks?db=rn4&position=chr8:88352497-88354014
2_myc-MyRF	1961	8	89057093	89057412	319	11	89057184	5.2	http://genome.ucsc.edu/cgi-bin/hgTracks?db=rn4&position=chr8:89056593-89057912
2_myc-MyRF	1962	8	89187197	89187475	278	14	89187376	8	http://genome.ucsc.edu/cgi-bin/hgTracks?db=rn4&position=chr8:89186697-89187975
2_myc-MyRF	1963	8	89208030	89208378	348	12	89208176	7.45455	http://genome.ucsc.edu/cgi-bin/hgTracks?db=rn4&position=chr8:89207530-89208878
2_myc-MyRF	1964	8	93369075	93369390	315	13	93369280	5.6	http://genome.ucsc.edu/cgi-bin/hgTracks?db=rn4&position=chr8:93368575-93369890
2_myc-MyRF	1965	8	93757464	93757891	427	19	93757760	9.23077	http://genome.ucsc.edu/cgi-bin/hgTracks?db=rn4&position=chr8:93756964-93758391
2_myc-MyRF	1966	8	93900209	93900832	623	30	93900480	12.2	http://genome.ucsc.edu/cgi-bin/hgTracks?db=rn4&position=chr8:93899709-93901332
2_myc-MyRF	1967	8	97625952	97626378	426	14	97626144	8.07143	http://genome.ucsc.edu/cgi-bin/hgTracks?db=rn4&position=chr8:97625452-97626878
2_myc-MyRF	1968	8	99557216	99557446	230	13	99557312	7	http://genome.ucsc.edu/cgi-bin/hgTracks?db=rn4&position=chr8:99556716-99557946
2_myc-MyRF	1969	8	100178440	100178793	353	13	100178656	6.81818	http://genome.ucsc.edu/cgi-bin/hgTracks?db=rn4&position=chr8:100177940-100179293
2_myc-MyRF	1970	8	100301393	100302011	618	39	100301664	16.4737	http://genome.ucsc.edu/cgi-bin/hgTracks?db=rn4&position=chr8:100300893-100302511
2_myc-MyRF	1971	8	100936093	100936425	332	11	100936304	6.09091	http://genome.ucsc.edu/cgi-bin/hgTracks?db=rn4&position=chr8:100935593-100936925
2_myc-MyRF	1972	8	101256359	101256754	395	12	101256448	7.16667	http://genome.ucsc.edu/cgi-bin/hgTracks?db=rn4&position=chr8:101255859-101257254
2_myc-MyRF	1973	8	101412443	101412916	473	17	101412576	8.46667	http://genome.ucsc.edu/cgi-bin/hgTracks?db=rn4&position=chr8:101411943-101413416
2_myc-MyRF	1974	8	101804108	101804609	501	34	101804384	11.1875	http://genome.ucsc.edu/cgi-bin/hgTracks?db=rn4&position=chr8:101803608-101805109
2_myc-MyRF	1975	8	102615910	102616560	650	21	102616256	10.05	http://genome.ucsc.edu/cgi-bin/hgTracks?db=rn4&position=chr8:102615410-102617060
2_myc-MyRF	1976	8	103551317	103551779	462	11	103551568	6.28571	http://genome.ucsc.edu/cgi-bin/hgTracks?db=rn4&position=chr8:103550817-103552279
2_myc-MyRF	1977	8	103917256	103917562	306	15	103917344	8.22222	http://genome.ucsc.edu/cgi-bin/hgTracks?db=rn4&position=chr8:103916756-103918062
2_myc-MyRF	1978	8	105626575	105626908	333	9	105626800	4.9	http://genome.ucsc.edu/cgi-bin/hgTracks?db=rn4&position=chr8:105626075-105627408
2_myc-MyRF	1979	8	106387754	106388367	613	22	106388064	8.36842	http://genome.ucsc.edu/cgi-bin/hgTracks?db=rn4&position=chr8:106387254-106388867
2_myc-MyRF	1980	8	107006352	107006718	366	12	107006528	7.09091	http://genome.ucsc.edu/cgi-bin/hgTracks?db=rn4&position=chr8:107005852-107007218
2_myc-MyRF	1981	8	107186289	107187793	1504	82	107186656	15.9362	http://genome.ucsc.edu/cgi-bin/hgTracks?db=rn4&position=chr8:107185789-107188293
[truncated: 120 more rows]

## Sheet: .BED file of peak coordinates
track name="1_MYRF::1 Peak Track" description="1_MYRF::1 Peak Track" visibility=1 useScore=0 color=102,0,161
chr1	15473984	15473984	29
chr1	139134144	139134144	16
chr1	212717056	212717056	388
chr10	31343040	31343040	43
chr10	58602720	58602720	17
chr10	109429600	109429600	21
chr13	75000416	75000416	20
chr15	87741248	87741248	18
chr2	116622784	116622784	18
chr2	180298432	180298432	22
chr2	241084320	241084320	20
chr3	9141808	9141808	22
chr3	155509248	155509248	16
chr4	51553952	51553952	25
chr5	70956448	70956448	25
chr6	127488768	127488768	19
chr9	8673728	8673728	22
track name="2_myc-MYRF::1 Peak Track" description="2_myc-MYRF::1 Peak Track" visibility=1 useScore=0 color=102,0,161
chr1	2613440	2613440	14
chr1	3293248	3293248	17
chr1	3501568	3501568	15
chr1	3519968	3519968	21
chr1	4536032	4536032	17
chr1	5115040	5115040	17
chr1	5725648	5725648	14
chr1	8208544	8208544	13
chr1	8289696	8289696	18
chr1	13146672	13146672	13
chr1	13235200	13235200	10
chr1	13480128	13480128	8
chr1	13503776	13503776	17
chr1	13504848	13504848	20
chr1	15473760	15473760	55
chr1	16368768	16368768	22
chr1	17696064	17696064	13
chr1	18857680	18857680	12
chr1	20505568	20505568	11
chr1	23860480	23860480	45
chr1	23886016	23886016	42
chr1	26672096	26672096	16
chr1	29497008	29497008	30
chr1	30070976	30070976	83
chr1	30490880	30490880	11
chr1	34600768	34600768	23
chr1	37966912	37966912	19
chr1	38215392	38215392	18
chr1	38219072	38219072	52
chr1	38810080	38810080	11
chr1	38823424	38823424	12
chr1	39340000	39340000	37
chr1	39612704	39612704	23
chr1	39659424	39659424	19
chr1	40502784	40502784	67
chr1	40612896	40612896	15
chr1	40684992	40684992	40
chr1	40686720	40686720	18
chr1	40955840	40955840	42
chr1	42489184	42489184	8
chr1	42708144	42708144	18
chr1	43039456	43039456	44
chr1	43282528	43282528	28
chr1	44471840	44471840	24
chr1	44744816	44744816	35
chr1	44783200	44783200	45
chr1	46346752	46346752	16
chr1	46877152	46877152	21
chr1	46923520	46923520	17
chr1	47105216	47105216	15
chr1	48817920	48817920	14
chr1	53226048	53226048	11
chr1	53312000	53312000	21
chr1	67893632	67893632	26
chr1	76955472	76955472	10
chr1	78538336	78538336	33
chr1	78637040	78637040	11
chr1	79816528	79816528	12
chr1	80381600	80381600	12
chr1	80524512	80524512	19
chr1	83525888	83525888	42
chr1	83892032	83892032	37
chr1	84031520	84031520	19
chr1	84423648	84423648	28
chr1	85235072	85235072	33
chr1	85238976	85238976	17
chr1	85269152	85269152	10
chr1	85400912	85400912	12
chr1	85504096	85504096	11
chr1	85970848	85970848	33
chr1	86898624	86898624	8
chr1	87234048	87234048	17
chr1	87725920	87725920	14
chr1	87961760	87961760	10
chr1	91379392	91379392	11
chr1	94952416	94952416	88
chr1	95611504	95611504	13
chr1	95907115	95907115	9
chr1	99141184	99141184	12
chr1	99315104	99315104	26
chr1	105962336	105962336	10
chr1	108412352	108412352	15
chr1	108590048	108590048	11
chr1	108942016	108942016	12
chr1	109795904	109795904	10
chr1	118371616	118371616	27
chr1	118925616	118925616	36
chr1	119027584	119027584	30
chr1	119063232	119063232	16
chr1	119088992	119088992	23
chr1	120025920	120025920	21
chr1	120374528	120374528	9
chr1	128554624	128554624	18
chr1	134916544	134916544	9
chr1	135335584	135335584	52
chr1	135336592	135336592	18
chr1	137513184	137513184	15
chr1	137525936	137525936	17
chr1	138443744	138443744	14
chr1	138492864	138492864	16
chr1	139051776	139051776	19
chr1	139134336	139134336	27
chr1	140220512	140220512	11
chr1	140401072	140401072	7
chr1	140894496	140894496	33
chr1	145894960	145894960	11
chr1	146707104	146707104	28
chr1	146710288	146710288	12
chr1	146950144	146950144	10
chr1	146979504	146979504	23
chr1	153627296	153627296	44
chr1	154537360	154537360	11
chr1	156192928	156192928	29
chr1	156361728	156361728	20
chr1	156515360	156515360	25
chr1	156807712	156807712	23
chr1	157873792	157873792	15
chr1	158310432	158310432	29
chr1	159731424	159731424	35
chr1	163299680	163299680	27
chr1	163484960	163484960	34
chr1	164977600	164977600	18
chr1	165106800	165106800	41
chr1	168459520	168459520	26
chr1	168535808	168535808	32
chr1	169920448	169920448	66
chr1	170054432	170054432	19
chr1	170310624	170310624	20
chr1	172142432	172142432	14
chr1	172158272	172158272	66
chr1	172309504	172309504	19
chr1	173977088	173977088	16
chr1	174316352	174316352	11
chr1	174648608	174648608	10
chr1	175574112	175574112	23
chr1	176756288	176756288	11
chr1	176794432	176794432	36
chr1	180498880	180498880	17
chr1	181527072	181527072	33
chr1	182059936	182059936	50
chr1	182078304	182078304	19
chr1	182111680	182111680	15
chr1	186187616	186187616	15
chr1	186469536	186469536	84
chr1	187125264	187125264	26
chr1	188088853	188088853	7
chr1	188946688	188946688	22
chr1	189382464	189382464	16
chr1	189542016	189542016	16
chr1	189630752	189630752	32
chr1	190142592	190142592	32
chr1	190271136	190271136	24
chr1	190496672	190496672	29
chr1	192152944	192152944	24
chr1	192157152	192157152	13
chr1	192185552	192185552	16
chr1	192262528	192262528	13
chr1	192544464	192544464	18
chr1	193659328	193659328	27
chr1	194231328	194231328	9
chr1	194517600	194517600	29
chr1	195166720	195166720	19
chr1	198735093	198735093	12
chr1	198754688	198754688	62
chr1	198856592	198856592	51
chr1	199364512	199364512	43
chr1	199710848	199710848	19
chr1	199733920	199733920	45
chr1	199779776	199779776	12
chr1	199905504	199905504	22
chr1	201204896	201204896	11
chr1	201563232	201563232	17
chr1	202819104	202819104	21
chr1	203458432	203458432	15
chr1	203822464	203822464	22
chr1	203869856	203869856	11
chr1	204882816	204882816	8
chr1	206566464	206566464	18
chr1	208234688	208234688	46
chr1	209057248	209057248	16
chr1	209456181	209456181	10
chr1	209842624	209842624	15
chr1	211469184	211469184	13
chr1	212717120	212717120	1055
chr1	212819376	212819376	12
chr1	218837824	218837824	12
chr1	219667872	219667872	17
chr1	224889440	224889440	26
chr1	224952416	224952416	20
chr1	225778240	225778240	11
chr1	225969248	225969248	16
chr1	225981728	225981728	10
chr1	226321248	226321248	19
chr1	226414480	226414480	26
chr1	226415456	226415456	20
chr1	226565824	226565824	17
chr1	227670976	227670976	10
chr1	227885440	227885440	23
chr1	228836784	228836784	18
chr1	230278976	230278976	14
chr1	230676544	230676544	46
chr1	230919040	230919040	20
chr1	231695168	231695168	14
chr1	232166944	232166944	9
chr1	232408128	232408128	12
chr1	232636224	232636224	14
chr1	234058528	234058528	16
chr1	234264096	234264096	12
chr1	234856032	234856032	16
chr1	236368448	236368448	46
chr1	236556576	236556576	17
chr1	237412896	237412896	11
chr1	240339264	240339264	13
chr1	240594560	240594560	11
chr1	246332224	246332224	18
chr1	246421424	246421424	16
chr1	246932512	246932512	13
chr1	247159360	247159360	24
chr1	250096992	250096992	18
chr1	250985696	250985696	14
chr1	251667232	251667232	22
chr1	253460848	253460848	10
chr1	253816704	253816704	10
chr1	256397360	256397360	23
chr1	259649840	259649840	10
chr1	260153536	260153536	48
chr1	260167344	260167344	28
chr1	260350592	260350592	6
chr1	262245152	262245152	27
chr1	262334976	262334976	41
chr1	266908784	266908784	21
chr10	4612464	4612464	18
chr10	5193200	5193200	20
chr10	7404640	7404640	17
chr10	9662528	9662528	10
chr10	10612000	10612000	24
chr10	10778816	10778816	19
chr10	10784160	10784160	19
chr10	10907040	10907040	13
chr10	11145120	11145120	14
chr10	12821808	12821808	19
chr10	13352416	13352416	10
chr10	13946816	13946816	17
chr10	14612256	14612256	13
chr10	14645328	14645328	18
chr10	14680192	14680192	27
chr10	14767904	14767904	23
chr10	14769824	14769824	29
chr10	14920128	14920128	27
chr10	14930048	14930048	36
chr10	15162272	15162272	31
chr10	15187408	15187408	34
chr10	15656256	15656256	26
chr10	16295872	16295872	24
chr10	16914880	16914880	13
chr10	16942992	16942992	10
chr10	17200960	17200960	21
chr10	18415360	18415360	10
chr10	18725728	18725728	8
chr10	18749984	18749984	9
chr10	19256384	19256384	19
chr10	22309376	22309376	17
chr10	22988992	22988992	14
chr10	28629760	28629760	20
chr10	28674048	28674048	51
chr10	29247264	29247264	14
chr10	31343072	31343072	66
chr10	31551680	31551680	31
chr10	33103680	33103680	8
chr10	35160544	35160544	13
chr10	35430496	35430496	26
chr10	35990144	35990144	18
chr10	36189312	36189312	10
chr10	37031872	37031872	24
chr10	37872896	37872896	20
chr10	38530912	38530912	50
chr10	38544288	38544288	30
chr10	40836080	40836080	15
chr10	43210384	43210384	9
chr10	43281840	43281840	11
chr10	43501024	43501024	21
chr10	46010704	46010704	19
chr10	46337328	46337328	14
chr10	46370480	46370480	17
chr10	46685248	46685248	14
chr10	46849216	46849216	43
chr10	46950176	46950176	24
chr10	47655264	47655264	15
chr10	47711040	47711040	18
chr10	54236000	54236000	41
chr10	54700672	54700672	14
chr10	55204928	55204928	11
chr10	56158208	56158208	16
chr10	56578880	56578880	14
chr10	57388176	57388176	6
chr10	57477579	57477579	13
chr10	57906560	57906560	21
chr10	58430752	58430752	19
chr10	58492912	58492912	16
chr10	58528960	58528960	20
chr10	58602400	58602400	39
chr10	58626528	58626528	73
chr10	59340224	59340224	24
chr10	59683296	59683296	20
chr10	60158304	60158304	21
chr10	62747808	62747808	11
chr10	63828064	63828064	32
chr10	63927904	63927904	34
chr10	63966688	63966688	20
chr10	63971136	63971136	13
chr10	64042656	64042656	19
chr10	65187315	65187315	5
chr10	67469440	67469440	19
chr10	67572496	67572496	15
chr10	68526112	68526112	31
chr10	68793696	68793696	12
chr10	69028160	69028160	49
chr10	69827072	69827072	11
chr10	70668896	70668896	9
chr10	71034528	71034528	67
chr10	71062400	71062400	36
chr10	71125664	71125664	11
chr10	72021536	72021536	8
chr10	72286784	72286784	35
chr10	75220192	75220192	44
chr10	75718720	75718720	17
chr10	75872512	75872512	25
chr10	76588544	76588544	18
chr10	76789344	76789344	11
chr10	76954368	76954368	12
chr10	77015872	77015872	23
chr10	77060181	77060181	11
chr10	78817568	78817568	10
chr10	82082288	82082288	31
chr10	82920992	82920992	28
chr10	83760240	83760240	13
chr10	84329824	84329824	10
chr10	86160416	86160416	39
chr10	86319792	86319792	15
chr10	86341504	86341504	48
chr10	86359296	86359296	23
chr10	87105744	87105744	10
chr10	87523648	87523648	55
chr10	87679536	87679536	16
chr10	89226272	89226272	12
chr10	89760992	89760992	10
chr10	91368384	91368384	13
chr10	91400256	91400256	14
chr10	91872560	91872560	25
chr10	92653728	92653728	22
chr10	93235856	93235856	5
chr10	94412912	94412912	13
chr10	96003360	96003360	19
chr10	98717952	98717952	11
chr10	98848672	98848672	15
chr10	99995616	99995616	9
chr10	102502304	102502304	14
chr10	102747776	102747776	17
chr10	102784000	102784000	16
chr10	102798624	102798624	33
chr10	102908832	102908832	16
chr10	103622016	103622016	34
chr10	104085728	104085728	17
chr10	104608640	104608640	44
chr10	105399648	105399648	11
chr10	105452512	105452512	12
chr10	105481760	105481760	25
chr10	105500832	105500832	13
chr10	106139285	106139285	16
chr10	106215712	106215712	8
chr10	107064288	107064288	12
chr10	107776352	107776352	22
chr10	107920752	107920752	11
chr10	108217344	108217344	19
chr10	109429696	109429696	51
chr10	110009568	110009568	28
chr10	110454736	110454736	18
chr10	110520960	110520960	13
chr11	3715280	3715280	11
chr11	4906496	4906496	25
chr11	8990272	8990272	9
chr11	13852608	13852608	10
chr11	15852704	15852704	21
chr11	16391856	16391856	18
chr11	16434368	16434368	26
chr11	19400864	19400864	25
chr11	20693120	20693120	25
chr11	24474304	24474304	12
chr11	24522048	24522048	40
chr11	24613728	24613728	22
chr11	25393248	25393248	12
chr11	27398272	27398272	22
chr11	27467616	27467616	11
chr11	29949856	29949856	8
chr11	30020192	30020192	33
chr11	33044693	33044693	11
chr11	33604288	33604288	35
chr11	34221888	34221888	31
chr11	34346827	34346827	11
chr11	34475968	34475968	19
chr11	35375648	35375648	11
chr11	36453120	36453120	18
chr11	41473632	41473632	14
chr11	43145952	43145952	12
chr11	44007712	44007712	19
chr11	46745792	46745792	11
chr11	51696704	51696704	24
chr11	60518080	60518080	31
chr11	63572384	63572384	27
chr11	63644416	63644416	33
chr11	64371360	64371360	15
chr11	64735872	64735872	16
chr11	66984512	66984512	25
chr11	67013536	67013536	20
chr11	67014848	67014848	25
chr11	69289248	69289248	14
chr11	69597568	69597568	11
chr11	70674496	70674496	17
chr11	71002176	71002176	30
chr11	71011760	71011760	17
chr11	71100928	71100928	24
chr11	74150464	74150464	19
chr11	79278112	79278112	16
chr11	79696352	79696352	6
chr11	81545600	81545600	29
chr11	81771008	81771008	14
chr11	82426784	82426784	19
chr11	82985264	82985264	48
chr11	83126576	83126576	15
chr11	84380224	84380224	20
chr11	85338432	85338432	10
chr11	85478240	85478240	18
chr12	2481184	2481184	9
chr12	2696928	2696928	36
chr12	3475648	3475648	25
chr12	5800224	5800224	14
chr12	6624864	6624864	30
chr12	6637296	6637296	21
chr12	6651200	6651200	27
chr12	7047072	7047072	28
chr12	7105056	7105056	13
chr12	9960864	9960864	14
chr12	10445088	10445088	19
chr12	11380016	11380016	18
chr12	11548336	11548336	11
chr12	12079680	12079680	43
chr12	12142160	12142160	12
chr12	12279264	12279264	20
chr12	12380480	12380480	29
chr12	12384512	12384512	12
chr12	12603808	12603808	20
chr12	13316832	13316832	13
chr12	14342592	14342592	49
chr12	14343360	14343360	30
chr12	15034816	15034816	41
chr12	15080512	15080512	14
chr12	19609440	19609440	34
chr12	20818336	20818336	23
chr12	21434016	21434016	19
chr12	23148320	23148320	10
chr12	23235701	23235701	8
chr12	23512640	23512640	26
chr12	25011296	25011296	46
chr12	25184448	25184448	23
chr12	25450192	25450192	20
chr12	25578320	25578320	29
chr12	25678240	25678240	10
chr12	25970016	25970016	17
chr12	26078624	26078624	13
chr12	26814240	26814240	14
chr12	28177488	28177488	14
chr12	28349024	28349024	8
chr12	28698816	28698816	13
chr12	28855552	28855552	37
chr12	29080192	29080192	14
chr12	30165728	30165728	10
chr12	32371040	32371040	17
chr12	32473920	32473920	22
chr12	32588240	32588240	24
chr12	32614048	32614048	19
chr12	33162976	33162976	15
chr12	33369120	33369120	30
chr12	33673888	33673888	36
chr12	34976096	34976096	33
chr12	35751744	35751744	17
chr12	35844160	35844160	13
chr12	35898240	35898240	7
chr12	36142432	36142432	10
chr12	36353013	36353013	11
chr12	36416336	36416336	12
chr12	36521728	36521728	23
chr12	37144288	37144288	22
chr12	37388576	37388576	11
chr12	37655072	37655072	23
chr12	38168000	38168000	14
chr12	38507552	38507552	38
chr12	39141296	39141296	31
chr12	39146080	39146080	17
chr12	42818208	42818208	48
chr12	42951328	42951328	15
chr12	43206464	43206464	17
chr12	43747200	43747200	19
chr12	45514688	45514688	12
chr12	46407840	46407840	11
chr13	10717728	10717728	32
chr13	12104336	12104336	11
chr13	12407360	12407360	23
chr13	31214256	31214256	10
chr13	40216032	40216032	26
chr13	42155104	42155104	14
chr13	44858656	44858656	13
chr13	45003328	45003328	13
chr13	45008512	45008512	56
chr13	45255760	45255760	43
chr13	45264224	45264224	18
chr13	45424032	45424032	42
chr13	45603296	45603296	55
chr13	45627760	45627760	46
chr13	45877504	45877504	10
chr13	45976288	45976288	19
chr13	46184256	46184256	36
chr13	46191488	46191488	8
chr13	46266880	46266880	23
chr13	46407392	46407392	15
chr13	47003456	47003456	13
chr13	47016112	47016112	6
chr13	47591776	47591776	11
chr13	48268160	48268160	8
chr13	48650624	48650624	19
chr13	48668683	48668683	16
chr13	49241888	49241888	29
chr13	49309472	49309472	10
chr13	49503072	49503072	23
chr13	49588304	49588304	17
chr13	50927744	50927744	24
chr13	51114400	51114400	32
chr13	51947200	51947200	14
chr13	52562736	52562736	9
chr13	54716832	54716832	16
chr13	56899104	56899104	14
chr13	57079984	57079984	13
chr13	57918688	57918688	8
chr13	61080096	61080096	23
chr13	65737600	65737600	19
chr13	67421568	67421568	16
chr13	69172416	69172416	11
chr13	71072336	71072336	18
chr13	72179456	72179456	17
chr13	72907008	72907008	11
chr13	72993600	72993600	13
chr13	74780288	74780288	20
chr13	75000160	75000160	54
chr13	75105984	75105984	16
chr13	75186752	75186752	12
chr13	76742944	76742944	24
chr13	77752352	77752352	18
chr13	78105664	78105664	25
chr13	78441152	78441152	9
chr13	79783344	79783344	24
chr13	81871632	81871632	11
chr13	82022528	82022528	22
chr13	82526240	82526240	16
chr13	83154848	83154848	14
chr13	85855456	85855456	11
chr13	86229216	86229216	11
chr13	86481600	86481600	11
chr13	87681184	87681184	16
chr13	88193088	88193088	59
chr13	89258800	89258800	12
chr13	90264944	90264944	8
chr13	91047008	91047008	12
chr13	92646688	92646688	21
chr13	93536512	93536512	13
chr13	95165856	95165856	10
chr13	96991520	96991520	16
chr13	100845568	100845568	13
chr13	102259072	102259072	12
chr13	102665536	102665536	23
chr13	103039232	103039232	18
chr13	103904832	103904832	14
chr13	106461600	106461600	20
chr13	106585904	106585904	19
chr13	107483552	107483552	13
chr13	107501600	107501600	22
chr13	108731840	108731840	16
chr14	3088528	3088528	36
chr14	3296848	3296848	19
chr14	5523488	5523488	11
chr14	11504672	11504672	41
chr14	11600256	11600256	43
chr14	19659744	19659744	34
chr14	19853888	19853888	12
chr14	19988416	19988416	11
chr14	20961312	20961312	21
chr14	28953568	28953568	12
chr14	33939200	33939200	12
chr14	34976320	34976320	14
chr14	35522176	35522176	10
chr14	37118656	37118656	17
chr14	38342560	38342560	18
chr14	39195984	39195984	14
chr14	39877088	39877088	20
chr14	43124256	43124256	15
chr14	43395616	43395616	25
chr14	43676048	43676048	10
chr14	43677152	43677152	11
chr14	44044032	44044032	30
chr14	56706208	56706208	28
chr14	61830592	61830592	38
chr14	62186112	62186112	30
chr14	62356736	62356736	24
chr14	62857024	62857024	10
chr14	67507008	67507008	15
chr14	69660096	69660096	11
chr14	69791712	69791712	40
chr14	70111552	70111552	13
chr14	70330144	70330144	11
chr14	72589280	72589280	17
chr14	72589760	72589760	15
chr14	76750144	76750144	21
chr14	77134944	77134944	19
chr14	79190080	79190080	9
chr14	79379200	79379200	14
chr14	79634016	79634016	25
chr14	80034240	80034240	16
chr14	80039424	80039424	12
chr14	80218304	80218304	10
chr14	80555728	80555728	28
chr14	82236464	82236464	9
chr14	82695712	82695712	18
chr14	83046016	83046016	20
chr14	83050816	83050816	12
chr14	83928352	83928352	60
chr14	84081536	84081536	20
chr14	84115904	84115904	32
chr14	84576192	84576192	41
chr14	84879776	84879776	17
chr14	85278272	85278272	14
chr14	85354496	85354496	13
chr14	86676192	86676192	19
chr14	87364032	87364032	35
chr14	88730448	88730448	9
chr14	89188064	89188064	35
chr14	89202864	89202864	31
chr14	89218624	89218624	34
chr14	90262432	90262432	18
chr14	93344432	93344432	15
chr14	98283328	98283328	13
chr14	98345952	98345952	20
chr14	99178368	99178368	13
chr14	100346304	100346304	14
chr14	100664480	100664480	11
chr14	101538144	101538144	12
chr14	101733824	101733824	16
chr14	101768544	101768544	21
chr14	102044736	102044736	29
chr14	102724448	102724448	12
chr14	103656192	103656192	14
chr14	110170208	110170208	24
chr14	110658368	110658368	32
chr14	110725152	110725152	18
chr15	87536	87536	14
chr15	3062672	3062672	16
chr15	3758224	3758224	16
chr15	3815264	3815264	12
chr15	3910304	3910304	48
chr15	4274880	4274880	27
chr15	4856768	4856768	20
chr15	8131904	8131904	21
chr15	8549952	8549952	25
chr15	8730928	8730928	10
chr15	9750432	9750432	24
chr15	9866720	9866720	8
chr15	10734592	10734592	35
chr15	11369632	11369632	14
chr15	14533152	14533152	13
chr15	15962816	15962816	9
chr15	17932032	17932032	12
chr15	18206304	18206304	22
chr15	22766528	22766528	16
chr15	22836832	22836832	25
chr15	22851456	22851456	18
chr15	23633152	23633152	54
chr15	24304576	24304576	26
chr15	26941200	26941200	38
chr15	27474144	27474144	33
chr15	27848288	27848288	10
chr15	29651232	29651232	10
chr15	30271024	30271024	13
chr15	30275232	30275232	23
chr15	33158928	33158928	32
chr15	33384192	33384192	18
chr15	33738304	33738304	17
chr15	36969264	36969264	10
chr15	37022464	37022464	13
chr15	37420352	37420352	8
chr15	38834512	38834512	19
chr15	39522848	39522848	8
chr15	40476314	40476314	8
chr15	41659584	41659584	10
chr15	43748832	43748832	23
chr15	44060656	44060656	16
chr15	44181312	44181312	36
chr15	44953888	44953888	28
chr15	45775584	45775584	23
chr15	45789248	45789248	53
chr15	46342976	46342976	27
chr15	46344544	46344544	32
chr15	46681120	46681120	23
chr15	46826976	46826976	23
chr15	46836896	46836896	9
chr15	47447840	47447840	9
chr15	49153440	49153440	11
chr15	50104464	50104464	14
chr15	51308960	51308960	47
chr15	54175264	54175264	16
chr15	55910933	55910933	9
chr15	56526368	56526368	16
chr15	57412512	57412512	35
chr15	57612576	57612576	10
chr15	58024064	58024064	15
chr15	59590528	59590528	14
chr15	61288448	61288448	31
chr15	63728208	63728208	15
chr15	65670208	65670208	18
chr15	66608800	66608800	24
chr15	66643072	66643072	44
chr15	75446496	75446496	9
chr15	81938672	81938672	10
chr15	82881920	82881920	14
chr15	86779328	86779328	15
chr15	87740720	87740720	14
chr15	88844880	88844880	28
chr15	89334944	89334944	13
chr15	89838272	89838272	44
chr15	92093600	92093600	12
chr15	94403856	94403856	9
chr15	94958432	94958432	14
chr15	95808544	95808544	15
chr15	99842208	99842208	26
chr15	102808672	102808672	17
chr15	106788832	106788832	20
chr16	748896	748896	13
chr16	952896	952896	17
chr16	1278592	1278592	14
chr16	1358560	1358560	17
chr16	2450560	2450560	14
chr16	2582336	2582336	16
chr16	6037024	6037024	12
chr16	7824688	7824688	11
chr16	8685776	8685776	15
chr16	10242224	10242224	22
chr16	10250101	10250101	21
chr16	10479104	10479104	17
chr16	10551168	10551168	34
chr16	10555616	10555616	22
chr16	10759616	10759616	19
chr16	10834656	10834656	21
chr16	13254928	13254928	29
chr16	18540000	18540000	15
chr16	18915456	18915456	26
chr16	19512128	19512128	17
chr16	19626848	19626848	15
chr16	20176064	20176064	14
chr16	22907712	22907712	9
chr16	23382976	23382976	11
chr16	26884160	26884160	39
chr16	28416960	28416960	16
chr16	32001248	32001248	7
chr16	40105904	40105904	9
chr16	47519584	47519584	23
chr16	48270624	48270624	31
chr16	48749824	48749824	31
chr16	49666464	49666464	9
chr16	50558240	50558240	13
chr16	51000608	51000608	37
chr16	52683456	52683456	16
chr16	52702704	52702704	30
chr16	52797152	52797152	11
chr16	53037168	53037168	8
chr16	54556480	54556480	12
chr16	54595248	54595248	19
chr16	54685184	54685184	20
chr16	55320960	55320960	8
chr16	58928320	58928320	49
chr16	59823872	59823872	8
chr16	60001728	60001728	24
chr16	61320704	61320704	16
chr16	64249312	64249312	14
chr16	64457008	64457008	10
chr16	68165632	68165632	20
chr16	70907168	70907168	40
chr16	72589376	72589376	13
chr16	73245728	73245728	9
chr16	74301056	74301056	10
chr16	74491952	74491952	13
chr16	75665344	75665344	12
chr16	75791584	75791584	9
chr16	77663776	77663776	12
chr16	77932784	77932784	14
chr16	79453504	79453504	15
chr16	80647072	80647072	18
chr16	82580704	82580704	22
chr16	82862944	82862944	8
chr16	83204784	83204784	8
chr16	83310304	83310304	18
chr16	83410368	83410368	20
chr16	83492000	83492000	17
chr16	85248320	85248320	14
chr16	86601696	86601696	13
chr17	2730720	2730720	12
chr17	2745120	2745120	24
chr17	3474336	3474336	12
chr17	3517568	3517568	22
chr17	5120496	5120496	8
chr17	6721888	6721888	21
chr17	7490880	7490880	13
chr17	10010432	10010432	17
chr17	10808672	10808672	9
chr17	13467488	13467488	17
chr17	13583680	13583680	17
chr17	13783808	13783808	14
chr17	15704256	15704256	13
chr17	16284832	16284832	14
chr17	18200597	18200597	16
chr17	18474080	18474080	18
chr17	19163296	19163296	19
chr17	19209264	19209264	14
chr17	19295904	19295904	20
chr17	19328496	19328496	21
chr17	21156096	21156096	33
chr17	21430400	21430400	20
chr17	22909088	22909088	13
chr17	23378784	23378784	13
chr17	23407472	23407472	16
chr17	23492416	23492416	35
chr17	23565984	23565984	29
chr17	23584160	23584160	10
chr17	23836672	23836672	17
chr17	25252912	25252912	11
chr17	26416160	26416160	9
chr17	27272672	27272672	20
chr17	27581872	27581872	34
chr17	27690528	27690528	34
chr17	31641856	31641856	9
chr17	31970688	31970688	19
chr17	35328944	35328944	16
chr17	36814768	36814768	19
chr17	36912384	36912384	20
chr17	36947360	36947360	81
chr17	41531616	41531616	8
chr17	42583008	42583008	17
chr17	44869792	44869792	14
chr17	45468128	45468128	20
chr17	48079728	48079728	14
chr17	48082240	48082240	50
chr17	48175360	48175360	33
chr17	50168064	50168064	13
chr17	52509712	52509712	30
chr17	60151712	60151712	13
chr17	61176928	61176928	22
chr17	62336640	62336640	12
chr17	62357120	62357120	13
chr17	63085520	63085520	9
chr17	66933120	66933120	12
chr17	68621408	68621408	9
chr17	72825584	72825584	65
chr17	72826176	72826176	16
chr17	76310240	76310240	17
chr17	78501632	78501632	12
chr17	78536608	78536608	12
chr17	78537472	78537472	20
chr17	79500288	79500288	27
chr17	79734368	79734368	12
chr17	84288832	84288832	9
chr17	84816448	84816448	13
chr17	85118368	85118368	48
chr17	85201568	85201568	9
chr17	85928912	85928912	17
chr17	87518016	87518016	14
chr17	87800496	87800496	15
chr17	88333040	88333040	8
chr17	88734912	88734912	9
chr17	90727947	90727947	13
chr17	91127744	91127744	14
chr17	92227136	92227136	9
chr17	96229280	96229280	11
chr18	2002752	2002752	12
chr18	2656064	2656064	15
chr18	2916816	2916816	15
chr18	3538272	3538272	11
chr18	3673520	3673520	12
chr18	4654080	4654080	25
chr18	4981664	4981664	11
chr18	5902384	5902384	18
chr18	6209792	6209792	29
chr18	7701728	7701728	20
chr18	12567488	12567488	18
chr18	13512800	13512800	12
chr18	22330224	22330224	9
chr18	24370384	24370384	19
chr18	26607328	26607328	35
chr18	27937280	27937280	19
chr18	28294384	28294384	16
chr18	28464320	28464320	19
chr18	28481632	28481632	18
chr18	28569200	28569200	25
chr18	31745120	31745120	14
chr18	31830400	31830400	13
chr18	34932032	34932032	21
chr18	35901568	35901568	15
chr18	36739040	36739040	19
chr18	36828192	36828192	13
chr18	39618256	39618256	16
chr18	41464032	41464032	37
chr18	50613216	50613216	22
chr18	50772512	50772512	43
chr18	51056992	51056992	21
chr18	52049920	52049920	10
chr18	52217792	52217792	26
chr18	53174320	53174320	9
chr18	54471552	54471552	11
chr18	56683456	56683456	17
chr18	57439120	57439120	14
chr18	57522912	57522912	37
chr18	60475200	60475200	18
chr18	60736352	60736352	15
chr18	61666560	61666560	13
chr18	61870192	61870192	15
chr18	61961920	61961920	38
chr18	62060656	62060656	18
chr18	64589120	64589120	25
chr18	66238384	66238384	9
chr18	68066368	68066368	7
chr18	70590784	70590784	12
chr18	71998496	71998496	31
chr18	72179168	72179168	89
chr18	72185232	72185232	24
chr18	72298880	72298880	15
chr18	72339520	72339520	34
chr18	72366208	72366208	29
chr18	75194880	75194880	9
chr18	75263312	75263312	11
chr18	77334368	77334368	9
chr18	77705248	77705248	14
chr18	78006624	78006624	13
chr18	78342928	78342928	10
chr18	78930368	78930368	13
chr18	79006528	79006528	53
chr18	79090880	79090880	12
chr18	79476128	79476128	16
chr18	80813584	80813584	11
chr18	81997280	81997280	10
chr18	85830688	85830688	13
chr19	688160	688160	19
chr19	697333	697333	8
chr19	1384768	1384768	40
chr19	10083648	10083648	28
chr19	10320352	10320352	18
chr19	11503296	11503296	44
chr19	11548896	11548896	30
chr19	14333824	14333824	10
chr19	14513600	14513600	13
chr19	15215696	15215696	12
chr19	15728480	15728480	11
chr19	17947008	17947008	13
chr19	21478528	21478528	28
chr19	22098720	22098720	15
chr19	22698400	22698400	14
chr19	25067744	25067744	20
chr19	25134816	25134816	14
chr19	25351456	25351456	20
chr19	25425792	25425792	10
chr19	25931760	25931760	7
chr19	29640640	29640640	8
chr19	30589184	30589184	28
chr19	30672448	30672448	63
chr19	31270656	31270656	16
chr19	31292544	31292544	10
chr19	31867168	31867168	24
chr19	32102208	32102208	15
chr19	33565024	33565024	8
chr19	34969344	34969344	12
chr19	35786176	35786176	19
chr19	36331680	36331680	11
chr19	38698048	38698048	15
chr19	39545504	39545504	15
chr19	40834880	40834880	9
chr19	41297696	41297696	19
chr19	41664320	41664320	35
chr19	44128032	44128032	11
chr19	45349184	45349184	12
chr19	46531664	46531664	23
chr19	47397581	47397581	6
chr19	47445760	47445760	17
chr19	48487920	48487920	12
chr19	48846688	48846688	45
chr19	48995168	48995168	21
chr19	49700683	49700683	12
chr19	50556672	50556672	21
chr19	50608096	50608096	11
chr19	50612523	50612523	9
chr19	50656112	50656112	10
chr19	50714912	50714912	22
chr19	50901216	50901216	19
chr19	51831264	51831264	14
chr19	51974336	51974336	30
chr19	52021040	52021040	16
chr19	52474096	52474096	12
chr19	52512336	52512336	14
chr19	52639200	52639200	28
chr19	53597163	53597163	16
chr19	53962176	53962176	40
chr19	53970848	53970848	46
chr19	53971520	53971520	9
chr19	54029056	54029056	17
chr19	54364640	54364640	11
chr19	54472000	54472000	15
chr19	54502224	54502224	15
chr19	54914528	54914528	10
chr19	56795808	56795808	25
chr19	58334832	58334832	13
chr2	13013728	13013728	16
chr2	14448896	14448896	19
chr2	20446688	20446688	27
chr2	24077344	24077344	14
chr2	24463072	24463072	29
chr2	24682624	24682624	22
chr2	28274656	28274656	13
chr2	28381632	28381632	34
chr2	28791840	28791840	18
chr2	30380256	30380256	21
chr2	32576960	32576960	12
chr2	32686400	32686400	26
chr2	32698000	32698000	20
chr2	33593264	33593264	12
chr2	34929696	34929696	29
chr2	38685216	38685216	20
chr2	38811760	38811760	13
chr2	39026496	39026496	43
chr2	39109920	39109920	7
chr2	39527488	39527488	9
chr2	40353536	40353536	47
chr2	40602208	40602208	14
chr2	40928224	40928224	25
chr2	43235744	43235744	11
chr2	44123216	44123216	17
chr2	44377888	44377888	8
chr2	44676288	44676288	10
chr2	45266848	45266848	9
chr2	46185696	46185696	10
chr2	46442368	46442368	17
chr2	49292992	49292992	16
chr2	49756912	49756912	12
chr2	55946208	55946208	42
chr2	56451264	56451264	32
chr2	56499120	56499120	10
chr2	57477536	57477536	12
chr2	61713600	61713600	12
chr2	63672896	63672896	12
chr2	77399776	77399776	24
chr2	77402528	77402528	44
chr2	77993984	77993984	17
chr2	78610416	78610416	12
chr2	82272256	82272256	7
chr2	83125952	83125952	31
chr2	85072640	85072640	28
chr2	88361872	88361872	15
chr2	93655680	93655680	16
chr2	94832096	94832096	26
chr2	103240096	103240096	30
chr2	103350816	103350816	11
chr2	104595968	104595968	10
chr2	108040464	108040464	10
chr2	115956992	115956992	17
chr2	116622784	116622784	54
chr2	120695072	120695072	44
chr2	120738928	120738928	18
chr2	120764000	120764000	32
chr2	121635744	121635744	16
chr2	123069376	123069376	14
chr2	124382912	124382912	15
chr2	128040736	128040736	12
chr2	138871328	138871328	11
chr2	140301888	140301888	23
chr2	141404720	141404720	15
chr2	141533440	141533440	42
chr2	142403861	142403861	28
chr2	143064448	143064448	17
chr2	144278848	144278848	17
chr2	144662784	144662784	27
chr2	147481936	147481936	24
chr2	148067840	148067840	27
chr2	149410240	149410240	15
chr2	149945856	149945856	9
chr2	150744736	150744736	19
chr2	151525568	151525568	11
chr2	151999040	151999040	8
chr2	154443424	154443424	11
chr2	155534240	155534240	11
chr2	155630528	155630528	15
chr2	156047904	156047904	20
chr2	158404352	158404352	15
chr2	158685904	158685904	16
chr2	160113600	160113600	15
chr2	170771776	170771776	16
chr2	176006080	176006080	39
chr2	176183072	176183072	28
chr2	176501408	176501408	12
chr2	177384480	177384480	23
chr2	178821024	178821024	11
chr2	180079584	180079584	37
chr2	180110304	180110304	15
chr2	180134688	180134688	12
chr2	180283264	180283264	28
chr2	180298912	180298912	61
chr2	180751520	180751520	23
chr2	180753376	180753376	43
chr2	180896816	180896816	21
chr2	181414848	181414848	11
chr2	181538272	181538272	17
chr2	181943904	181943904	13
chr2	186661968	186661968	16
chr2	189342752	189342752	23
chr2	189781312	189781312	16
chr2	190194640	190194640	11
chr2	190769472	190769472	23
chr2	191076128	191076128	22
chr2	192429376	192429376	7
chr2	193176304	193176304	11
chr2	195927360	195927360	42
chr2	196040672	196040672	14
chr2	196271264	196271264	13
chr2	196580736	196580736	29
chr2	197258160	197258160	26
chr2	197833440	197833440	20
chr2	199192864	199192864	26
chr2	201146688	201146688	42
chr2	203337616	203337616	20
chr2	203927872	203927872	15
chr2	203965872	203965872	8
chr2	205320800	205320800	19
chr2	212807776	212807776	24
chr2	219127936	219127936	41
chr2	219288032	219288032	12
chr2	223011648	223011648	25
chr2	225267792	225267792	12
chr2	227163179	227163179	11
chr2	228236320	228236320	9
chr2	228896928	228896928	73
chr2	234337088	234337088	14
chr2	236035616	236035616	24
chr2	236441600	236441600	27
chr2	239852256	239852256	11
chr2	240039384	240039384	10
chr2	240527264	240527264	14
chr2	241084192	241084192	49
chr2	242928944	242928944	12
chr2	243177760	243177760	31
chr2	244198400	244198400	33
chr2	246962784	246962784	9
chr2	250419264	250419264	16
chr2	250723776	250723776	11
chr2	251891275	251891275	8
chr2	252554912	252554912	17
chr2	252808384	252808384	23
chr2	253109120	253109120	23
chr2	256473792	256473792	9
chr20	1623728	1623728	10
chr20	3198304	3198304	32
chr20	3783616	3783616	16
chr20	4968160	4968160	15
chr20	6238400	6238400	15
chr20	6254048	6254048	15
chr20	6298864	6298864	11
chr20	6849088	6849088	43
chr20	7644608	7644608	59
chr20	7682912	7682912	27
chr20	8021984	8021984	110
chr20	8207744	8207744	23
chr20	8249965	8249965	8
chr20	8514880	8514880	23
chr20	8755552	8755552	16
chr20	9133472	9133472	41
chr20	9985824	9985824	13
chr20	10322112	10322112	17
chr20	10783008	10783008	37
chr20	11101168	11101168	10
chr20	11513600	11513600	23
chr20	12077216	12077216	11
chr20	12759808	12759808	16
chr20	13535104	13535104	7
chr20	13778752	13778752	9
chr20	14602880	14602880	7
chr20	17447216	17447216	7
chr20	18598240	18598240	19
chr20	18624128	18624128	34
chr20	18912144	18912144	13
chr20	19047328	19047328	22
chr20	19290976	19290976	18
chr20	20876800	20876800	14
chr20	21559200	21559200	36
chr20	21640176	21640176	11
chr20	21877168	21877168	15
chr20	22552016	22552016	23
chr20	24437280	24437280	9
chr20	27457904	27457904	12
chr20	28148672	28148672	33
chr20	29062848	29062848	13
chr20	29408992	29408992	6
chr20	30797984	30797984	12
chr20	31705776	31705776	8
chr20	32013536	32013536	15
chr20	41645504	41645504	30
chr20	41676416	41676416	41
chr20	41679552	41679552	28
chr20	41843136	41843136	24
chr20	42027584	42027584	10
chr20	43407840	43407840	16
chr20	43554240	43554240	23
chr20	43588752	43588752	40
chr20	43605728	43605728	26
chr20	43778128	43778128	21
chr20	44855696	44855696	15
chr20	45793232	45793232	10
chr20	46217472	46217472	10
chr20	47402224	47402224	14
chr20	47428128	47428128	14
chr20	48294976	48294976	12
chr20	48461648	48461648	10
chr20	49224512	49224512	17
chr3	1612960	1612960	9
chr3	3431360	3431360	118
chr3	3597856	3597856	21
chr3	3971248	3971248	24
chr3	4220608	4220608	28
chr3	5692352	5692352	28
chr3	6476896	6476896	12
chr3	6598592	6598592	14
chr3	7295552	7295552	30
chr3	7332960	7332960	13
chr3	7392384	7392384	11
chr3	7505024	7505024	22
chr3	7552608	7552608	53
chr3	7877312	7877312	38
chr3	7943296	7943296	12
chr3	8354016	8354016	11
chr3	8671744	8671744	16
chr3	8818336	8818336	52
chr3	8846752	8846752	27
chr3	9125440	9125440	41
chr3	9141744	9141744	39
chr3	9708512	9708512	17
chr3	10836992	10836992	8
chr3	10857376	10857376	50
chr3	10871776	10871776	31
chr3	11895840	11895840	9
chr3	12280288	12280288	9
chr3	12374112	12374112	30
chr3	12484896	12484896	18
chr3	12861968	12861968	42
chr3	14377376	14377376	14
chr3	17547104	17547104	23
chr3	18451248	18451248	14
chr3	18882192	18882192	7
chr3	25603712	25603712	44
chr3	27469312	27469312	11
chr3	31242400	31242400	32
chr3	33740944	33740944	17
chr3	34445824	34445824	57
chr3	34511616	34511616	69
chr3	34560992	34560992	26
chr3	38352640	38352640	10
chr3	38975168	38975168	17
chr3	40859648	40859648	27
chr3	41034944	41034944	21
chr3	41124880	41124880	11
chr3	41217952	41217952	23
chr3	41671296	41671296	8
chr3	42402640	42402640	16
chr3	46277664	46277664	13
chr3	47805104	47805104	18
chr3	52035680	52035680	13
chr3	52953760	52953760	13
chr3	54165808	54165808	7
chr3	55783104	55783104	17
chr3	56023712	56023712	35
chr3	58699184	58699184	46
chr3	59094784	59094784	8
chr3	60068672	60068672	13
chr3	60146256	60146256	13
chr3	60335024	60335024	12
chr3	60988768	60988768	9
chr3	63747776	63747776	55
chr3	64371216	64371216	8
chr3	68080944	68080944	15
chr3	75461184	75461184	12
chr3	75558912	75558912	16
chr3	76327328	76327328	27
chr3	76885648	76885648	16
chr3	77341696	77341696	12
chr3	77852256	77852256	19
chr3	77938208	77938208	12
chr3	78093568	78093568	12
chr3	82285280	82285280	19
chr3	90471808	90471808	10
chr3	92194688	92194688	11
chr3	96572800	96572800	10
chr3	98083744	98083744	11
chr3	99822752	99822752	19
chr3	100424448	100424448	14
chr3	100689600	100689600	21
chr3	101991616	101991616	19
chr3	103024384	103024384	16
chr3	105553760	105553760	25
chr3	105874272	105874272	24
chr3	106134112	106134112	8
chr3	106312800	106312800	14
chr3	106319008	106319008	11
chr3	108068192	108068192	20
chr3	108099840	108099840	22
chr3	108583872	108583872	33
chr3	111606720	111606720	11
chr3	112067456	112067456	30
chr3	112883584	112883584	10
chr3	116878912	116878912	11
chr3	117030528	117030528	15
chr3	117454336	117454336	15
chr3	117458432	117458432	9
chr3	119237216	119237216	22
chr3	119280416	119280416	14
chr3	120038688	120038688	15
chr3	121647424	121647424	24
chr3	123107744	123107744	16
chr3	123124907	123124907	20
chr3	124406368	124406368	19
chr3	125640192	125640192	24
chr3	125791808	125791808	45
chr3	127256800	127256800	26
chr3	132548832	132548832	18
chr3	132708592	132708592	13
chr3	133262752	133262752	9
chr3	134363440	134363440	16
chr3	134912464	134912464	20
chr3	134926528	134926528	17
chr3	135954896	135954896	20
chr3	136342176	136342176	11
chr3	140285888	140285888	10
chr3	141401408	141401408	13
chr3	141935744	141935744	21
chr3	142081008	142081008	15
chr3	142278336	142278336	7
chr3	142730656	142730656	26
chr3	143047904	143047904	16
chr3	143169456	143169456	15
chr3	143294640	143294640	16
chr3	143644864	143644864	26
chr3	143788192	143788192	27
chr3	143808832	143808832	25
chr3	145057600	145057600	13
chr3	145878544	145878544	12
chr3	145879168	145879168	32
chr3	146710848	146710848	24
chr3	147082816	147082816	32
chr3	147633600	147633600	36
chr3	147651744	147651744	32
chr3	149476864	149476864	88
chr3	149485760	149485760	21
chr3	152112000	152112000	15
chr3	153442672	153442672	15
chr3	153893120	153893120	13
chr3	154632528	154632528	46
chr3	155025840	155025840	11
chr3	155509152	155509152	57
chr3	155929856	155929856	12
chr3	156461088	156461088	25
chr3	157279200	157279200	34
chr3	157297056	157297056	45
chr3	157569568	157569568	71
chr3	157571488	157571488	14
chr3	157796672	157796672	18
chr3	157975024	157975024	14
chr3	158316992	158316992	21
chr3	158424544	158424544	25
chr3	158496736	158496736	14
chr3	158691712	158691712	16
chr3	158735856	158735856	10
chr3	158784352	158784352	20
chr3	158800160	158800160	9
chr3	159554304	159554304	41
chr3	160858027	160858027	6
chr3	161458080	161458080	78
chr3	161552560	161552560	12
chr3	163509696	163509696	14
chr3	166644560	166644560	7
chr3	170740416	170740416	10
chr4	2617344	2617344	12
chr4	3653808	3653808	9
chr4	6369632	6369632	11
chr4	10491872	10491872	22
chr4	13844992	13844992	14
chr4	21910784	21910784	14
chr4	27449408	27449408	27
chr4	29879712	29879712	17
chr4	37423056	37423056	16
chr4	42163520	42163520	12
chr4	49966560	49966560	13
chr4	51553984	51553984	52
chr4	52189024	52189024	22
chr4	52575600	52575600	9
chr4	54525472	54525472	21
chr4	55353248	55353248	20
chr4	55385696	55385696	16
chr4	55618016	55618016	14
chr4	55713664	55713664	87
chr4	56909952	56909952	14
chr4	57419616	57419616	21
chr4	58290160	58290160	20
chr4	59968464	59968464	8
chr4	61212128	61212128	16
chr4	64617280	64617280	12
chr4	66240352	66240352	11
chr4	67578624	67578624	14
chr4	75476480	75476480	14
chr4	75493744	75493744	11
chr4	75572832	75572832	11
chr4	76091200	76091200	9
chr4	76561376	76561376	37
chr4	76957248	76957248	17
chr4	76987808	76987808	18
chr4	77347248	77347248	13
chr4	78149440	78149440	32
chr4	80407888	80407888	12
chr4	81408992	81408992	20
chr4	81951328	81951328	19
chr4	82284000	82284000	41
chr4	82295072	82295072	14
chr4	82328976	82328976	17
chr4	82467488	82467488	16
chr4	82549920	82549920	15
chr4	82569456	82569456	38
chr4	82886976	82886976	15
chr4	82945488	82945488	11
chr4	83164080	83164080	19
chr4	87772512	87772512	17
chr4	89662368	89662368	16
chr4	92484448	92484448	23
chr4	95792768	95792768	9
chr4	96617968	96617968	22
chr4	103960672	103960672	15
chr4	104174080	104174080	10
chr4	104872672	104872672	23
chr4	105268544	105268544	19
chr4	105541344	105541344	10
chr4	110172224	110172224	17
chr4	110419904	110419904	17
chr4	116240480	116240480	16
chr4	116419552	116419552	19
chr4	117348256	117348256	34
chr4	117974688	117974688	11
chr4	118386752	118386752	11
chr4	122364080	122364080	11
chr4	123026096	123026096	24
chr4	123619552	123619552	11
chr4	124607371	124607371	17
chr4	124909760	124909760	33
chr4	124974272	124974272	14
chr4	125178816	125178816	45
chr4	125446528	125446528	17
chr4	125851712	125851712	19
chr4	126618320	126618320	26
chr4	126892752	126892752	8
chr4	126943808	126943808	19
chr4	128222000	128222000	9
chr4	129524000	129524000	12
chr4	130818528	130818528	11
chr4	132064736	132064736	31
chr4	132157440	132157440	30
chr4	132210752	132210752	14
chr4	133817792	133817792	11
chr4	134285664	134285664	14
chr4	134574912	134574912	12
chr4	134828688	134828688	19
chr4	134902096	134902096	12
chr4	135106656	135106656	29
chr4	136263136	136263136	40
chr4	143111296	143111296	14
chr4	143242368	143242368	17
chr4	143455984	143455984	9
chr4	147138592	147138592	18
chr4	147568352	147568352	15
chr4	147634144	147634144	12
chr4	152251376	152251376	13
chr4	152594016	152594016	31
chr4	152605120	152605120	10
chr4	154871472	154871472	15
chr4	156339248	156339248	12
chr4	157472352	157472352	36
chr4	157487168	157487168	25
chr4	157563616	157563616	29
chr4	159355040	159355040	15
chr4	161363200	161363200	40
chr4	162292672	162292672	21
chr4	162894528	162894528	11
chr4	163062768	163062768	48
chr4	163159072	163159072	21
chr4	163830304	163830304	15
chr4	164399856	164399856	16
chr4	169114080	169114080	23
chr4	170944992	170944992	20
chr4	178727904	178727904	12
chr4	178853728	178853728	29
chr4	181817216	181817216	19
chr4	183965568	183965568	12
chr4	183999808	183999808	25
chr4	186796352	186796352	13
chr5	3915904	3915904	21
chr5	3975776	3975776	12
chr5	5937536	5937536	18
chr5	7439280	7439280	12
chr5	13053536	13053536	68
chr5	13127296	13127296	13
chr5	13395776	13395776	20
chr5	14800128	14800128	23
chr5	22720000	22720000	67
chr5	22751904	22751904	51
chr5	22862645	22862645	22
chr5	27662400	27662400	8
chr5	47765856	47765856	23
chr5	48900992	48900992	9
chr5	49546720	49546720	13
chr5	50267840	50267840	8
chr5	50753120	50753120	15
chr5	51148128	51148128	8
chr5	51628064	51628064	9
chr5	51634752	51634752	27
chr5	51647968	51647968	76
chr5	51808576	51808576	14
chr5	61934848	61934848	20
chr5	62070832	62070832	16
chr5	63280992	63280992	35
chr5	63369888	63369888	9
chr5	63372352	63372352	12
chr5	63474880	63474880	21
chr5	65233648	65233648	11
chr5	69221504	69221504	10
chr5	70956416	70956416	68
chr5	73133824	73133824	32
chr5	73318688	73318688	15
chr5	73476768	73476768	11
chr5	75520448	75520448	26
chr5	76254336	76254336	15
chr5	76257664	76257664	17
chr5	76565248	76565248	15
chr5	77891504	77891504	13
chr5	77920480	77920480	18
chr5	79856864	79856864	19
chr5	80496864	80496864	31
chr5	84538720	84538720	13
chr5	87642288	87642288	25
chr5	100155168	100155168	24
chr5	101442000	101442000	17
chr5	101561888	101561888	9
chr5	102707488	102707488	54
chr5	102857136	102857136	15
chr5	103007520	103007520	19
chr5	105779328	105779328	20
chr5	106335520	106335520	16
chr5	106377280	106377280	25
chr5	106525376	106525376	15
chr5	106531136	106531136	18
chr5	106540144	106540144	8
chr5	118154816	118154816	15
chr5	120533088	120533088	13
chr5	120898496	120898496	26
chr5	121629920	121629920	12
chr5	123138592	123138592	30
chr5	123179600	123179600	20
chr5	123286208	123286208	21
chr5	125092160	125092160	14
chr5	126247872	126247872	33
chr5	126688320	126688320	43
chr5	127289632	127289632	12
chr5	127676752	127676752	27
chr5	136318720	136318720	42
chr5	137795552	137795552	19
chr5	138302176	138302176	12
chr5	138372848	138372848	15
chr5	138613984	138613984	19
chr5	138742320	138742320	14
chr5	139702704	139702704	20
chr5	140127264	140127264	23
chr5	140163584	140163584	16
chr5	140507872	140507872	78
chr5	140517344	140517344	12
chr5	140828624	140828624	23
chr5	140862496	140862496	11
chr5	141624112	141624112	13
chr5	142955328	142955328	19
chr5	143104320	143104320	12
chr5	143542016	143542016	28
chr5	145052256	145052256	25
chr5	145465536	145465536	48
chr5	145520256	145520256	13
chr5	145638656	145638656	26
chr5	145787040	145787040	20
chr5	145808288	145808288	13
chr5	145981328	145981328	10
chr5	147433664	147433664	13
chr5	148240096	148240096	26
chr5	148667904	148667904	25
chr5	149345664	149345664	11
chr5	149703776	149703776	21
chr5	151728800	151728800	15
chr5	152080000	152080000	11
chr5	152100224	152100224	13
chr5	152783968	152783968	35
chr5	153324672	153324672	14
chr5	153387232	153387232	19
chr5	153389472	153389472	26
chr5	153508928	153508928	24
chr5	154067328	154067328	36
chr5	154081488	154081488	11
chr5	154768672	154768672	13
chr5	155209312	155209312	10
chr5	155595584	155595584	11
chr5	156607904	156607904	8
chr5	157041344	157041344	18
chr5	157054112	157054112	54
chr5	157111360	157111360	13
chr5	157173664	157173664	16
chr5	157279296	157279296	22
chr5	157904112	157904112	21
chr5	159245440	159245440	23
chr5	159255808	159255808	17
chr5	159366640	159366640	12
chr5	159482112	159482112	22
chr5	160643232	160643232	22
chr5	160909040	160909040	7
chr5	161929568	161929568	10
chr5	165228544	165228544	13
chr5	165481664	165481664	27
chr5	165577664	165577664	28
chr5	165981584	165981584	9
chr5	166168896	166168896	11
chr5	166415280	166415280	35
chr5	166935616	166935616	15
chr5	167000608	167000608	65
chr5	167020288	167020288	29
chr5	167459456	167459456	14
chr5	168150400	168150400	21
chr5	168236341	168236341	15
chr5	171031248	171031248	14
chr5	171767296	171767296	12
chr5	171840992	171840992	31
chr5	172139264	172139264	27
chr5	172642048	172642048	17
chr6	2735712	2735712	12
chr6	3888704	3888704	24
chr6	6861568	6861568	20
chr6	9762944	9762944	15
chr6	11554144	11554144	20
chr6	13579824	13579824	21
chr6	19798528	19798528	24
chr6	19851424	19851424	31
chr6	21089824	21089824	13
chr6	22808907	22808907	7
chr6	22926784	22926784	10
chr6	23413504	23413504	20
chr6	23502944	23502944	14
chr6	23922304	23922304	33
chr6	25174304	25174304	10
chr6	25603936	25603936	47
chr6	26118048	26118048	9
chr6	26293792	26293792	22
chr6	26851360	26851360	19
chr6	26997296	26997296	41
chr6	28452896	28452896	15
chr6	32050720	32050720	33
chr6	32401168	32401168	19
chr6	34077483	34077483	12
chr6	35846272	35846272	11
chr6	36044688	36044688	9
chr6	36756256	36756256	23
chr6	36846784	36846784	14
chr6	39493376	39493376	31
chr6	40563648	40563648	19
chr6	41394560	41394560	8
chr6	41964256	41964256	16
chr6	42194176	42194176	19
chr6	42216896	42216896	13
chr6	42546016	42546016	14
chr6	46474480	46474480	7
chr6	46483216	46483216	14
chr6	46586976	46586976	19
chr6	47184416	47184416	14
chr6	48104992	48104992	15
chr6	49126432	49126432	11
chr6	57433184	57433184	10
chr6	59098336	59098336	12
chr6	61709952	61709952	13
chr6	65936224	65936224	21
chr6	68714304	68714304	8
chr6	71940064	71940064	19
chr6	72264384	72264384	15
chr6	72590496	72590496	19
chr6	73541152	73541152	25
chr6	73937760	73937760	11
chr6	80536704	80536704	9
chr6	88788800	88788800	16
chr6	91540373	91540373	11
chr6	93204544	93204544	18
chr6	93442912	93442912	16
chr6	97766256	97766256	9
chr6	98019312	98019312	21
chr6	99051616	99051616	19
chr6	100658720	100658720	18
chr6	101473600	101473600	11
chr6	105160128	105160128	17
chr6	105589232	105589232	10
chr6	108029216	108029216	30
chr6	108728064	108728064	11
chr6	109406576	109406576	13
chr6	109455136	109455136	16
chr6	109489600	109489600	9
chr6	109553376	109553376	19
chr6	109950528	109950528	28
chr6	110002048	110002048	30
chr6	110012326	110012326	9
chr6	110197600	110197600	13
chr6	110199136	110199136	13
chr6	111020192	111020192	19
chr6	111957616	111957616	16
chr6	115175808	115175808	7
chr6	118900288	118900288	24
chr6	119813696	119813696	12
chr6	122094752	122094752	23
chr6	123567552	123567552	36
chr6	124142464	124142464	17
chr6	124946880	124946880	10
chr6	125272832	125272832	15
chr6	126600064	126600064	11
chr6	126670944	126670944	21
chr6	126962752	126962752	15
chr6	127488736	127488736	58
chr6	128124192	128124192	17
chr6	128642688	128642688	21
chr6	129161488	129161488	16
chr6	129767392	129767392	35
chr6	129825568	129825568	15
chr6	135386816	135386816	13
chr6	135503744	135503744	55
chr6	136589184	136589184	10
chr6	136715264	136715264	42
chr6	136954784	136954784	48
chr6	137207920	137207920	11
chr6	137952672	137952672	16
chr6	138022304	138022304	58
chr6	144130336	144130336	14
chr6	145844672	145844672	9
chr7	1585760	1585760	10
chr7	1998560	1998560	19
chr7	2037536	2037536	20
chr7	2045056	2045056	9
chr7	9739552	9739552	16
chr7	9950080	9950080	22
chr7	10358560	10358560	14
chr7	10379360	10379360	10
chr7	10441632	10441632	27
chr7	10986912	10986912	15
chr7	11045760	11045760	15
chr7	11491168	11491168	26
chr7	11492224	11492224	27
chr7	13418763	13418763	6
chr7	19510480	19510480	13
chr7	19847040	19847040	14
chr7	20866912	20866912	15
chr7	21046464	21046464	12
chr7	21491008	21491008	28
chr7	22655104	22655104	20
chr7	22824752	22824752	12
chr7	25099584	25099584	12
chr7	25966848	25966848	30
chr7	27515424	27515424	11
chr7	27694048	27694048	12
chr7	27800960	27800960	79
chr7	28890832	28890832	11
chr7	31724896	31724896	49
chr7	32756016	32756016	15
chr7	32830944	32830944	19
chr7	33696224	33696224	35
chr7	36808512	36808512	11
chr7	43646640	43646640	25
chr7	43677952	43677952	10
chr7	43980960	43980960	14
chr7	44238240	44238240	21
chr7	46259632	46259632	18
chr7	48262688	48262688	22
chr7	49067152	49067152	7
chr7	49156800	49156800	8
chr7	50867328	50867328	45
chr7	54189168	54189168	14
chr7	56977952	56977952	36
chr7	57031776	57031776	23
chr7	57335808	57335808	24
chr7	60502976	60502976	22
chr7	60616320	60616320	14
chr7	61322400	61322400	10
chr7	61602992	61602992	13
chr7	61638336	61638336	12
chr7	63168752	63168752	10
chr7	64071072	64071072	23
chr7	67270816	67270816	14
chr7	67595360	67595360	11
chr7	70072160	70072160	20
chr7	72399136	72399136	7
chr7	72480661	72480661	15
chr7	72860480	72860480	15
chr7	73008192	73008192	13
chr7	73720016	73720016	7
chr7	80514976	80514976	13
chr7	84859664	84859664	10
chr7	86155952	86155952	18
chr7	90647648	90647648	16
chr7	91853584	91853584	10
chr7	94935936	94935936	13
chr7	95972896	95972896	10
chr7	101011472	101011472	16
chr7	103626944	103626944	20
chr7	104163168	104163168	16
chr7	105556512	105556512	31
chr7	105675232	105675232	22
chr7	110409168	110409168	10
chr7	110588480	110588480	16
chr7	110609664	110609664	12
chr7	110855328	110855328	15
chr7	113183200	113183200	10
chr7	115434096	115434096	10
chr7	116517600	116517600	9
chr7	116736000	116736000	16
chr7	117076816	117076816	24
chr7	117176032	117176032	49
chr7	118198400	118198400	21
chr7	118208960	118208960	40
chr7	118568832	118568832	12
chr7	118765408	118765408	10
chr7	118906251	118906251	11
chr7	120209760	120209760	25
chr7	120641248	120641248	15
chr7	121467632	121467632	11
chr7	121730000	121730000	8
chr7	121766656	121766656	8
chr7	122390758	122390758	7
chr7	122534704	122534704	13
chr7	122567296	122567296	9
chr7	122838160	122838160	11
chr7	123621888	123621888	22
chr7	124211136	124211136	28
chr7	124239872	124239872	14
chr7	124394640	124394640	27
chr7	125380960	125380960	8
chr7	125836128	125836128	26
chr7	125856608	125856608	12
chr7	125942608	125942608	21
chr7	127144944	127144944	32
chr7	127145792	127145792	64
chr7	127157056	127157056	18
chr7	127610176	127610176	21
chr7	129439280	129439280	21
chr7	129457472	129457472	21
chr7	131677600	131677600	10
chr7	135212832	135212832	53
chr7	136497088	136497088	38
chr7	136852512	136852512	19
chr7	138272528	138272528	16
chr7	138456448	138456448	22
chr7	138994784	138994784	16
chr7	139012704	139012704	25
chr7	139022336	139022336	22
chr7	139280448	139280448	13
chr7	139604960	139604960	12
chr7	139878592	139878592	9
chr7	140814144	140814144	15
chr7	142595360	142595360	11
chr8	4789952	4789952	8
chr8	5432608	5432608	29
chr8	9690432	9690432	21
chr8	10648736	10648736	14
chr8	11839696	11839696	25
chr8	12415616	12415616	18
chr8	13992416	13992416	18
chr8	14040448	14040448	17
chr8	19893504	19893504	21
chr8	20116288	20116288	10
chr8	20556928	20556928	40
chr8	21131136	21131136	41
chr8	21161344	21161344	31
chr8	22389344	22389344	30
chr8	22987136	22987136	9
chr8	23048464	23048464	18
chr8	23159744	23159744	11
chr8	24023552	24023552	33
chr8	25778256	25778256	10
chr8	27597728	27597728	28
chr8	31057888	31057888	10
chr8	31387712	31387712	20
chr8	31731712	31731712	14
chr8	31850608	31850608	12
chr8	32894688	32894688	27
chr8	34520672	34520672	25
chr8	34901344	34901344	17
chr8	35206528	35206528	13
chr8	38389856	38389856	13
chr8	43992896	43992896	33
chr8	44144384	44144384	16
chr8	44453056	44453056	31
chr8	45759424	45759424	21
chr8	45960832	45960832	41
chr8	46664320	46664320	31
chr8	46705216	46705216	14
chr8	46960416	46960416	13
chr8	47049888	47049888	19
chr8	48464064	48464064	18
chr8	48971552	48971552	24
chr8	49003456	49003456	14
chr8	49028096	49028096	18
chr8	49040736	49040736	27
chr8	49558240	49558240	11
chr8	50235952	50235952	6
chr8	51013856	51013856	15
chr8	51760544	51760544	11
chr8	52351232	52351232	21
chr8	54248320	54248320	11
chr8	60647360	60647360	81
chr8	63408128	63408128	8
chr8	64011648	64011648	12
chr8	64282016	64282016	15
chr8	66649168	66649168	35
chr8	66692256	66692256	11
chr8	66967552	66967552	20
chr8	68107408	68107408	25
chr8	68385328	68385328	12
chr8	68818635	68818635	12
chr8	70301440	70301440	17
chr8	70382784	70382784	30
chr8	70409472	70409472	13
chr8	71613024	71613024	14
chr8	74773968	74773968	13
chr8	75375328	75375328	14
chr8	77071232	77071232	44
chr8	77454400	77454400	44
chr8	78919072	78919072	18
chr8	80229344	80229344	10
chr8	80235776	80235776	9
chr8	82222400	82222400	14
chr8	82629536	82629536	9
chr8	84822464	84822464	12
chr8	84832416	84832416	12
chr8	85076832	85076832	9
chr8	87654432	87654432	15
chr8	88353248	88353248	16
chr8	89057184	89057184	11
chr8	89187376	89187376	14
chr8	89208176	89208176	12
chr8	93369280	93369280	13
chr8	93757760	93757760	19
chr8	93900480	93900480	30
chr8	97626144	97626144	14
chr8	99557312	99557312	13
chr8	100178656	100178656	13
chr8	100301664	100301664	39
chr8	100936304	100936304	11
chr8	101256448	101256448	12
chr8	101412576	101412576	17
chr8	101804384	101804384	34
chr8	102616256	102616256	21
chr8	103551568	103551568	11
chr8	103917344	103917344	15
chr8	105626800	105626800	9
chr8	106388064	106388064	22
chr8	107006528	107006528	12
[truncated: 4,345 more rows]
