# Supplementary material for: MYRF Is a Membrane-Associated Transcription Factor That Autoproteolytically Cleaves to Directly Activate Myelin Genes
Source: PLoS Biol. 2013 Aug 13;11(8):e1001625. doi: 10.1371/journal.pbio.1001625 (PMC3742440; doi:10.1371/journal.pbio.1001625)
Supplement: Table S2 — Gene lists used to assess MYRF binding proximal to neuron-, astrocyte-, or oligodendrocyte-specific genes. Cell-type-specific gene lists were generated from [10] using the Affymetrix All-Exon dataset (Mouse Exon 1.0 ST array). Where a mouse gene from the list could not be reliably mapped to the rat genome, it was omitted from the list and the next most enriched gene used. (XLSX) [file pbio.1001625.s008.xlsx]

## Sheet: Sheet1
Astrocyte specific genes		Neuron Specific genes		Oligodendrocyte Specific genes
Accession #	Gene Symbol	Accession #	Gene Symbol	Accession #	Gene Symbol
NM_001000115	Olr10	NM_001001508	Lppr4	NM_012798	Mal
NM_001002805	C4b	NM_001003711	Jph4	NM_012720	Mobp
NM_001005539	Smpdl3a	NM_001007645	MGC95152	NM_017190	Mag
NM_001005551	Car5b	NM_001008555	Slc10a4	NM_001017386	Opalin
NM_001007721	Emp2	NM_001012035	Cdkl2	NM_001008311	Ermn
NM_001008767	Txnip	NM_001012101	Coro2a	NM_022668	Mog
NM_001009353	Pla2g7	NM_001012738	Ckmt1b	NM_053936	Lpar1
NM_001010967	Naaa	NM_001012740	Cbln2	NM_001107311	Enpp6
NM_001011954	Cybrd1	NM_001013219	St3gal1	NM_001106995	Nipal4
NM_001012039	Efemp1	NM_001013912	Mllt11	NM_001107967	Tmem125
NM_001012072	Ppp1r3c	NM_001014065	Zcchc12	NM_130403	Ppp1r14a
NM_001012125	Loxl1	NM_001014149	Rell2	NM_016996	Casr
NM_001012237	Fam20a	NM_001017376	Phyhip	NM_021775	S1pr5
NM_001013047	Mtm1	NM_001024909	MGC114464	NM_053457	Cldn11
NM_001013082	Pon2	NM_001025121	Cdkl1	NM_024399	Aspa
NM_001013147	Axl	NM_001033679	Prkar1b	NM_023959	Adamts4
NM_001013171	Gulp1	NM_001033680	Syt1	NM_001011991	Ndrg1
NM_001013858	Tlcd1	NM_001037295	Gpr12	NM_001025294	Mbp
NM_001013977	Aifm3	NM_001047865	Cntnap5a	NM_001135868	Slc45a3
NM_001014088	Eepd1	NM_001082549	Spint2	NM_001100506	Cdk18
NM_001014090	Oaf	NM_001082977	Rasgrp2	NM_001105975	Adssl1
NM_001014120	Fkbp10	NM_001100531	Dlx1	NM_023739	Rnf220
NM_001014166	Il33	NM_001100653	Sidt1	NM_057201	Gpr37
NM_001017488	Slc24a6	NM_001100989	RGD1562533	NM_001109655	Car14
NM_001024259	Bmpr1b	NM_001105711	Grm2	NM_019175	Klk6
NM_001024869	Wwtr1	NM_001105737	Tek	NM_012983	Myo1d
NM_001025128	Gatsl3	NM_001105917	Actl6b	NM_001100784	Gjc2
NM_001025129	Fam107a	NM_001106117	Hecw1	NM_013180	Itgb4
NM_001025423	Adhfe1	NM_001106498	Pak6	NM_012777	Apod
NM_001025623	Vnn1	NM_001106545	Kcng1	NM_001109310	Efhd1
NM_001034002	Yap1	NM_001106578	Sema3c	NM_019291	Ca2
NM_001034951	Acsf2	NM_001106722	Gpr22	NM_022207	Unc5b
NM_001044229	Tnfrsf19	NM_001106960	Frmpd4	NM_001107277	Lgi3
NM_001044280	Slc25a18	NM_001106985	Syngr3	NM_001009689	Cdc42ep2
NM_001047878	F5	NM_001107202	Cd34	NM_001080150	Prr5l
NM_001100976	Pbxip1	NM_001107239	Adcy1	NM_001109328	Rab7b
NM_001105712	Grm3	NM_001107432	Cntnap4	NM_001172063	Galnt6
NM_001105985	Slc30a10	NM_001107616	Cpne5	NM_022285	Hapln2
NM_001106015	Pla2g3	NM_001107671	Plcxd3	NM_001109271	Ldlrap1
NM_001106058	Cldn10	NM_001107760	Dll4	NM_012793	Gamt
NM_001106124	Slc39a12	NM_001108024	Lrfn5	NM_134463	Sgk2
NM_001106214	Lix1	NM_001108185	Sema3f	NM_001134496	Tmem63a
NM_001106375	Papss2	NM_001108269	Arhgdig	NM_001009639	Tppp3
NM_001106547	Fam210b	NM_001108385	Epb49	NM_001013110	Tf
NM_001106637	Gem	NM_001108438	Dok4	NM_001013411	Nkain2
NM_001106944	Gdpd2	NM_001108454	Cpne7	NM_001108721	Prima1
NM_001107170	Tfcp2l1	NM_001108459	Clvs2	NM_001107570	Tmem151a
NM_001107248	Vcl	NM_001108465	Usp29	NM_001002802	Bace2
NM_001107387	Tnfaip8	NM_001108498	Nrip3	NM_012545	Ddc
NM_001107512	Tead2	NM_001108967	Ntsr1	NM_001108970	Mob3b
NM_001107583	Gldc	NM_001108991	Trhde	NM_001106285	Insc
NM_001107673	Slc7a11	NM_001109127	Cbln1	NM_001011893	Sept4
NM_001107755	Pamr1	NM_001109145	Dkkl1	NM_053273	Ttyh2
NM_001107899	Prex2	NM_001109259	RGD1564053	NM_173868	St18
NM_001108105	Mlc1	NM_001109308	Vwc2l	NM_017184	Tnni1
NM_001108564	Agl	NM_001109458	Fam163b	NM_017226	Padi2
NM_001108568	Dapp1	NM_001109485	Syndig1l	NM_133551	Pla2g4a
NM_001108814	Ndp	NM_001109554	Gpr21	NM_012822	Alox5
NM_001108870	Scara3	NM_001113357	Npy1r	NM_012712	Fgfr2
NM_001108963	Slc2a10	NM_001122644	Galnt9	NM_198767	Pde8a
NM_001108971	RGD1309821	NM_001126303	Usp43_predicted	NM_001106147	Trim36
NM_001109073	RGD1560672	NM_001127492	Sphkap	XM_001062791	Daam2
NM_001109118	Elovl2	NM_001134414	Tmtc4	NM_001047111	Dbndd2
NM_001109165	Fgfbp3	NM_001134498	Rbfox3	NM_001191844	Elovl7
NM_001109169	Emx2	NM_001135603	Celf5	NM_001002896	Bfsp2
NM_001109243	Fam176a	NM_001168630	Cdh9	XM_001080822	Plekhg3
NM_001109536	Ptx3	NM_001169104	Kcnf1	NM_031797	Cd82
NM_001134534	Btbd17	NM_001170399	Tmem130	NM_001134780	Parvb
NM_001135778	Prodh	NM_001172079	Icam5	NM_001108244	Klhl4
NM_001137645	Fgd6	NM_001172155	Kctd16	NM_001005341	Ypel2
NM_001143750	Nrarp	NM_001173384	Lsm11	NM_001004068	Rffl
NM_001170462	Sema4b	NM_001191113	Cpne6	NM_001191817	Hhip
NM_001191077	Paqr6	NM_001191579	Elmod1	NM_001033656	Man1a1
NM_001191096	Mtmr11	NM_001191683	Bcl11a	NM_001109236	Nod1
NM_001191585	Lonrf3	NM_001191698	Ablim3	NM_001013192	Olfml1
NM_001191658	Atp13a4	NM_001191799	Trank1	NM_001170563	Sema4d
NM_001191937	Il17rd	NM_001191966	Napb	XM_001074062	Coro2b
NM_001245978	Frem2	NM_001197023	RGD1307443	NM_053391	Hs3st1
NM_001253859	Tom1l1	NM_001258011	Snhg11	NM_017251	Gjb1
NM_012488	A2m	NM_012506	Atp1a3	NM_001013429	Cldn14
NM_012497	Aldoc	NM_012527	Chrm3	NM_031560	Ctsk
NM_012522	Cbs	NM_012563	Gad2	NM_139252	Ppap2c
NM_012567	Gja1	NM_012568	Glra2	NM_001135583	Fa2h
NM_012575	Grin2c	NM_012598	Lpl	NM_001108461	Tppp
NM_012638	Pygm	NM_012647	Scn2a1	NM_001135011	Rftn1
NM_012649	Sdc4	NM_012659	Sst	NM_001108492	Sytl2
NM_012703	Thrsp	NM_012664	Syp	XM_001058195	Nfe2l3
NM_012792	Fmo1	NM_012681	Ttr	NM_001024309	Tprn
NM_012797	Id1	NM_012727	Camk4	NM_001013138	Fbxo23
NM_012808	Tst	NM_012752	Cd24	NM_032071	Synj2
NM_012811	Mfge8	NM_012765	Htr2c	NM_053484	Gas7
NM_012819	Acadl	NM_012829	Cck	NM_013132	Anxa5
NM_012825	Aqp4	NM_012932	Crmp1	NM_030990	Plp1
NM_012837	Cst3	NM_013040	Abcc9	NM_023983	Mcam
NM_012846	Fgf1	NM_017053	Tacr3	NM_019289	Arpc1b
NM_012880	Sod3	NM_017083	Myo5b	NM_017060	Pla2g16
NM_012889	Vcam1	NM_017108	Kcnh3	NM_001107558	Nkx6-2
NM_012893	Actg2	NM_017109	Syn3	NM_138541	Epcam
NM_012924	Cd44	NM_017122	Hpca	NM_001106421	Tpd52
NM_013001	Pax6	NM_017139	Penk	NM_138914	Fnbp1
NM_013048	Ttpa	NM_017195	Gap43	NM_001004080	Gsn
NM_013057	F3	NM_017214	Rgs4	NM_001001514	Ablim2
NM_013058	Id3	NM_017237	Uchl1	NM_001007713	Tmbim1
NM_013059	Alpl	NM_017254	Htr2a	NM_001105715	Wnt3
NM_013122	Igfbp2	NM_017295	Gabra5	NM_001047877	Arsg
NM_013127	Cd38	NM_017310	Sema3a	NM_012884	Cntn2
NM_013188	Pygb	NM_017318	Ptk2b	NM_017181	Fah
NM_013198	Maob	NM_017345	L1cam	NM_173095	Kcna1
NM_017000	Nqo1	NM_019143	Fn1	NM_001012061	Cnksr3
NM_017003	Erbb2	NM_019156	Vtn	NM_001012217	Ssh3
NM_017009	Gfap	NM_019218	Neurod1	NM_001106755	Clmn
NM_017017	Hgf	NM_019268	Slc8a1	NM_130410	Il23a
NM_017024	Lcat	NM_019348	Sstr2	NM_178847	Cyp27a1
NM_017074	Cth	NM_019350	Syt5	XM_002729726	XRCC3
NM_017080	Hsd11b1	NM_020084	Cacna1i	NM_012862	Mgp
NM_017274	Gpam	NM_020088	Tenm2	XM_002725212	Arhgef10
NM_017301	S1pr1	NM_020098	Pclo	NM_001106446	Zbtb7b
NM_017351	Itih3	NM_021658	Hcn4	NM_001106270	Map7
NM_019189	Hapln1	NM_021679	Nxph3	NM_001106526	Angpt4
NM_019315	Kcnn3	NM_021686	Cnksr2	NM_019378	Srcin1
NM_019346	Slc14a1	NM_021697	Kcnv1	NM_012820	Acsl1
NM_019357	Ezr	NM_021739	Camk2b	NM_001106256	Josd2
NM_019363	Aox1	NM_021843	Kitlg	XM_001067759	Atp10b
NM_019623	Cyp4f1	NM_022302	Necab1	NM_022589	Tspan2
NM_020087	Notch3	NM_022669	Scg2	NM_017048	Slc4a2
NM_021594	Slc9a3r1	NM_022861	Unc13a	NM_001037095	Cpox
NM_022267	Ccnd2	NM_023023	Dpysl5	XM_001067026	Anln
NM_022407	Aldh1a1	NM_023966	Kcns2	NM_001109197	Tmem141
NM_022528	Hif3a	NM_024000	Camkv	NM_013044	Tmod1
NM_022543	Ccdc80	NM_024129	Dcn	NM_001100582	Ppfibp2
NM_022619	Slc7a2	NM_024140	Nrgn	NM_001077589	Rgs16
NM_022635	Nat8	NM_030868	Nov	NM_001108844	Map6d1
NM_022866	Slc13a3	NM_030871	Pde1a	NM_001108501	Ccp110
NM_022936	Ephx2	NM_030991	Snap25	NM_001108816	Piga
NM_022943	Mertk	NM_030993	Ddn	NM_177780	Dock5
NM_023962	Pdgfd	NM_030997	Vgf	NM_001013109	Dapk2
NM_024358	Notch2	NM_031045	Itpka	NM_032084	Chn2
NM_024360	Hes1	NM_031091	Rab3b	NM_001044275	Elovl1
NM_024372	Slc6a11	NM_031123	Stc1	NM_012962	Gss
NM_030832	Fabp7	NM_031142	Doc2b	NM_001134572	RGD1306058
NM_030842	Itga7	NM_031332	Slc22a8	NM_001109040	Kif21a
NM_030865	Myoc	NM_031517	Met	NM_173101	Myo1e
NM_031056	Mmp14	NM_031564	Epha3	NM_001100741	Col6a2
NM_031140	Vim	NM_031693	Syt4	NM_001106630	Jph1
NM_031315	Acot1	NM_031696	Gpr88	NM_001107979	Fhl3
NM_031327	Cyr61	NM_031776	Gda	XM_002729729	Pacs2
NM_031507	Egfr	NM_031783	Nefl	NM_001009424	Eps15
NM_031573	Phkg1	NM_031967	Ndrg4	NM_153293	Npb
NM_031587	Pxmp2	NM_031984	Calb1	NM_173152	Pex5l
NM_031648	Fxyd1	NM_032062	Kalrn	XM_001073589	Klhl2
NM_031655	Lxn	NM_032085	Col3a1	NM_139258	Bmf
NM_031672	Slc15a2	NM_052799	Nos1	NM_001037195	Rhog
NM_031714	Hrsp12	NM_053304	Col1a1	NM_001107504	Chst8
NM_031720	Dio2	NM_053383	Cd93	NM_001168703	Aatk
NM_031721	Htra1	NM_053393	Cdh8	NM_175256	Heg1
NM_031764	Ddr2	NM_053427	Slc17a6	NM_001108409	Fgd3
NM_031834	Sult1a1	NM_053440	Stmn2	NM_001108464	Prr18
NM_033351	Fcgrt	NM_053545	Tie1	NM_012635.1	Prss1
NM_033352	Abcd2	NM_053570	Cxadr	NM_001108257	Rab33a
NM_053328	Bhlhe40	NM_053721	Rasgrf2	NM_021411	Rab37
NM_053385	Prelp	NM_053746	Cntn5	NM_001107596	Tmem2
NM_053424	Slc4a4	NM_053779	Serpini1	NM_001025034	Fam107b
NM_053429	Fgfr3	NM_053859	Slc17a7	NM_053981	Kcnj12
NM_053441	Slco1c1	NM_053891	Cdk5r1	NM_022396	Gng11
NM_053546	Angpt1	NM_053896	Aldh1a2	NM_133406	Agpat4
NM_053551	Pdk4	NM_053996	Slc6a7	NM_133521	Fbxo32
NM_053580	Slc27a1	NM_057156	St8sia2	NM_001107556	Fam53b
NM_053612	Hspb8	NM_057207	Sv2b	NM_001007672	Tmem98
NM_053664	Sardh	NM_080394	Reln	NM_001108795	Tmeff2
NM_053725	Itga6	NM_080396	Trpc4	NM_001109525.1	Pigz
NM_053726	Slc7a10	NM_080777	Sncb	NM_001108598	Dusp15
NM_080405	Gli3	NM_080898	Trpc5	NM_001107949	Dnajc6
NM_080688	Plcd4	NM_130411	Coro1a	NM_001109541	Dnajb2
NM_080884	Cml5	NM_131912	Kcnh7	NM_031743	Slc24a2
NM_080892	Selenbp1	NM_133289	Scn9a	NM_017070	Srd5a1
NM_130433	Acaa2	NM_133401	Abcb1a	NM_031126	Stxbp2
NM_130739	Acsl6	NM_133426	Kcng3	NM_019148	Strn
NM_133304	Heph	NM_133536	Rab3c	NM_053909	Nfasc
NM_133392	Stk17b	NM_133623	Slc6a13	NM_022293	Kcnk13
NM_133393	Lfng	NM_134331	Epha7	NM_013151	Plat
NM_133621	Hopx	NM_134363	Slc12a5	XM_001054852	Ell2
NM_134349	Mgst1	NM_134370	Psd	NM_001006998	Aldh3b1
NM_134389	Acsbg1	NM_134377	Clstn2	NM_175556	Plch2
NM_134432	Agt	NM_138854	Slc38a5	NM_184045	Srpk3
NM_138515	Cyp2d4	NM_139110	Gpr116	NM_001108651	Hebp1
NM_138863	Ptgr1	NM_139112	Lmo1	NM_134418	Gp2
NM_144738	Pnpla7	NM_139254	Tubb3	NM_001108335.1	Rasal1
NM_147139	Itgb5	NM_139325	Eno2	NM_019361	Arc
NM_153298	Sfxn5	NM_147141	Cacna1b	NM_019276	Ugt8
NM_172030	Entpd2	NM_153626	Npas4	NM_199097	Adi1
NM_173123	Cyp4f4	NM_178097	Sla	NM_001014011	Gramd3
NM_175582	Id4	NM_181089	MAST1	NM_001100980	Efnb3
NM_175763	Igsf1	NM_181377	Rtn4rl1	NM_057137	Ebp
NM_176856	Sept13	NM_181634	Lppr3	NM_012935	Cryab
NM_177927	Serpinf1	NM_183326	Gabra1	NM_001170604.1	Il12rb1
NM_198775	P4ha3	NM_183327	Gabrg2	NM_152790	Carhsp1
NM_198791	Tlr3	NM_198749	Rab15	XM_001077268	Fermdb4
NM_199115	Angptl4	NM_198786	Mal2	NM_022187	Plk3
NM_199499	Lgi4	NM_201417	Rxfp1	NM_001024752	Snx15
NM_199502	Chrdl1	NM_207608	Trpa1	NM_001108804	Fbxo36
