# Supplementary material for: MYRF Is a Membrane-Associated Transcription Factor That Autoproteolytically Cleaves to Directly Activate Myelin Genes
Source: PLoS Biol. 2013 Aug 13;11(8):e1001625. doi: 10.1371/journal.pbio.1001625 (PMC3742440; doi:10.1371/journal.pbio.1001625)
Supplement: Table S3 — Position of MYRF peaks relative to the TSSs of oligodendrocyte-specific genes. Table giving the transcript IDs and genomic coordinates of the TSS for each of the 200 oligodendrocyte-specific genes, as well as the positions of any MYRF peaks detected within 100 kb of these TSSs. Links are provided to the expression data for each gene. (XLSX) [file pbio.1001625.s009.xlsx]

## Sheet: Sheet1
Rat chromosomal location (RN4)	start	stop	Rat transcript ID		strand	Rat gene symbol	number of MYRF peaks within 100kb	Sites of MYRF peaks relative to TSS of gene in Rat genome (bp)			Rank order in mouse expression data	Mouse transcript ID	Mouse Gene description	Mouse Exon array transcript cluster ID	Link to mouse Cahoy CNS exon array expression profiles	Notes
chr3	115166670	115190432	NM_012798	0	-	Mal	0				1	NM_010762	Mal: myelin and lymphocyte protein, T-cell differentiation protein	6890710	http://www.stanford.edu/group/exonarray/cgi-bin/plot_selector.pl?exact=1&gene=Mal
chr8	125118617	125144098	NM_012720	0	+	Mobp	0				2	NM_008614	Mobp: myelin-associated oligodendrocytic basic protein	6992925	http://www.stanford.edu/group/exonarray/cgi-bin/plot_selector.pl?exact=1&gene=Mobp
chr1	85954510	85970832	NM_017190	0	-	Mag	1	-16			3	NM_010758	Mag: myelin-associated glycoprotein	6966324	http://www.stanford.edu/group/exonarray/cgi-bin/plot_selector.pl?exact=1&gene=Mag
chr1	246234645	246252295	NM_001017386	0	-	Opalin	1	-79929			4	NM_153520	Tmem10: transmembrane protein 10	6873127	http://www.stanford.edu/group/exonarray/cgi-bin/plot_selector.pl?exact=1&gene=Tmem10
chr3	39822599	39828256	NM_001008311	0	-	Ermn	0				5	NM_029972	A330104H05Rik: RIKEN cDNA A330104H05 gene	6886947	http://www.stanford.edu/group/exonarray/cgi-bin/plot_selector.pl?exact=1&gene=A330104H05Rik
chr20	1601730	1611963	NM_022668	0	+	Mog	1	21998			6	NM_010814	Mog: myelin oligodendrocyte glycoprotein	6855225	http://www.stanford.edu/group/exonarray/cgi-bin/plot_selector.pl?exact=1&gene=Mog
chr5	76449469	76571458	NM_053936	0	-	Lpar1	1	6210			7	NM_010336	Edg2: endothelial differentiation, lysophosphatidic acid G-protein-coupled receptor, 2	6922004	http://www.stanford.edu/group/exonarray/cgi-bin/plot_selector.pl?exact=1&gene=Egd2
chr16	48396462	48516698	NM_001107311	0	-	Enpp6	0				8	NM_177304	Enpp6: ectonucleotide pyrophosphatase/phosphodiesterase 6	6975930	http://www.stanford.edu/group/exonarray/cgi-bin/plot_selector.pl?exact=1&gene=Enpp6
chr10	31283584	31300297	NM_001106995	0	-	Nipal4	1	-42775			9	NM_172524	9530066K23Rik: RIKEN cDNA 9530066K23 gene	6787741	http://www.stanford.edu/group/exonarray/cgi-bin/plot_selector.pl?exact=1&gene=9530066K23Rik
chr5	139009238	139010621	NM_001107967	0	+	Tmem125	0				10	NM_172383	6330530A05Rik: RIKEN cDNA 6330530A05 gene	6924900	http://www.stanford.edu/group/exonarray/cgi-bin/plot_selector.pl?exact=1&gene=Tmem125
chr1	84421637	84427235	NM_130403	0	+	Ppp1r14a	1	2011			11	NM_026731	Ppp1r14a: protein phosphatase 1, regulatory (inhibitor) subunit 14A	6959487	http://www.stanford.edu/group/exonarray/cgi-bin/plot_selector.pl?exact=1&gene=Ppp1r14a
chr11	66084168	66153292	NM_016996	0	-	Casr	0				12	NM_013803	Casr: calcium-sensing receptor	6845419	http://www.stanford.edu/group/exonarray/cgi-bin/plot_selector.pl?exact=1&gene=Casr
chr8	20278403	20283375	NM_021775	0	-	S1pr5	0				13	NM_053190	Edg8: endothelial differentiation, sphingolipid G-protein-coupled receptor, 8	6993756	NA
chr2	116626426	116639732	NM_053457	0	-	Cldn11	1	16948			14	NM_008770	Cldn11: claudin 11	6896524	http://www.stanford.edu/group/exonarray/cgi-bin/plot_selector.pl?exact=1&gene=Cldn11
chr10	60178509	60199207	NM_024399	0	-	Aspa	1	40903			15	NM_023113	Aspa: aspartoacylase (aminoacylase) 2	6789597	http://www.stanford.edu/group/exonarray/cgi-bin/plot_selector.pl?exact=1&gene=Aspa
chr13	87142442	87151783	NM_023959	0	+	Adamts4	0				16	NM_172845	Adamts4: a disintegrin-like and metallopeptidase (reprolysin type) with thrombospondin type 1 motif, 4	6755168	http://www.stanford.edu/group/exonarray/cgi-bin/plot_selector.pl?exact=1&gene=Adamts4
chr7	104302037	104344842	NM_001011991	0	-	Ndrg1	0				17	NM_010884	Ndrg1: N-myc downstream regulated gene 1	6836358	http://www.stanford.edu/group/exonarray/cgi-bin/plot_selector.pl?exact=1&gene=Ndrg1
chr18	79025589	79057329	NM_001025294	0	+	Mbp	3	-95221	-19061	65291	18	NM_010777	Mbp: myelin basic protein	6862586	http://www.stanford.edu/group/exonarray/cgi-bin/plot_selector.pl?exact=1&gene=Mbp
chr13	44840554	44861173	NM_001135868	0	+	Slc45a3	1	18102			19	NM_145977	Slc45a3: solute carrier family 45, member 3	6753089	http://www.stanford.edu/group/exonarray/cgi-bin/plot_selector.pl?exact=1&gene=Slc45a3
chr13	44996446	45004813	NM_001100506	0	-	Cdk18	2	-3699	1485		20	NM_008795	Pctk3: PCTAIRE-motif protein kinase 3	6762197	http://www.stanford.edu/group/exonarray/cgi-bin/plot_selector.pl?exact=1&gene=Pctk3
chr13	93681036	93711373	NM_001105975	0	-	Adssl1	0				21	NM_007421	Adssl1: adenylosuccinate synthetase like 1	6798271	http://www.stanford.edu/group/exonarray/cgi-bin/plot_selector.pl?exact=1&gene=Adssl1
chr5	137577222	137785962	NM_023739	0	-	Rnf220	1	-9590			22	NM_025739	4931406I20Rik: RIKEN cDNA 4931406I20 gene	6924841	http://www.stanford.edu/group/exonarray/cgi-bin/plot_selector.pl?exact=1&gene=4931406I20Rik
chr4	52166917	52188983	NM_057201	0	-	Gpr37	1	-41			23	NM_010338	Gpr37: G protein-coupled receptor 37	6952227	http://www.stanford.edu/group/exonarray/cgi-bin/plot_selector.pl?exact=1&gene=Gpr37
chr2	190683915	190690229	NM_001109655	0	-	Car14	1	-79243			24	NM_011797	Car14: carbonic anhydrase 14	6907224	http://www.stanford.edu/group/exonarray/cgi-bin/plot_selector.pl?exact=1&gene=Car14
chr1	94254349	94261500	NM_019175	0	+	Klk6	0				25	NM_011177	Klk6: kallikrein related-peptidase 6	6960182	http://www.stanford.edu/group/exonarray/cgi-bin/plot_selector.pl?exact=1&gene=Klk6
chr10	68720728	68997721	NM_012983	0	-	Myo1d	1	-30439			26	NM_177390	Myo1d: myosin ID	6790124	http://www.stanford.edu/group/exonarray/cgi-bin/plot_selector.pl?exact=1&gene=Myo1d
chr10	45480422	45488247	NM_001100784	0	-	Gjc2	0				27	NM_080454	Gja12: gap junction membrane channel protein alpha 12	6788655	http://www.stanford.edu/group/exonarray/cgi-bin/plot_selector.pl?exact=1&gene=Gja12
chr10	106080451	106116632	NM_013180	0	+	Itgb4	1	58834			28	NM_133663	Itgb4: integrin beta 4	6785183	http://www.stanford.edu/group/exonarray/cgi-bin/plot_selector.pl?exact=1&gene=Itgb4
chr11_random	882464	891160	NM_012777	0	+	Apod	0				29	NM_007470	Apod: apolipoprotein D	6845079	http://www.stanford.edu/group/exonarray/cgi-bin/plot_selector.pl?exact=1&gene=Apod
chr9	86076008	86124552	NM_001109310	0	+	Efhd1	0				30	NM_028889	Efhd1: EF hand domain containing 1	6751337	http://www.stanford.edu/group/exonarray/cgi-bin/plot_selector.pl?exact=1&gene=Efhd1
chr2	88077096	88092223	NM_019291	0	-	Ca2	0				31	NM_009801	Car2: carbonic anhydrase 2	6895856	http://www.stanford.edu/group/exonarray/cgi-bin/plot_selector.pl?exact=1&gene=Car2
chr20	28095242	28162204	NM_022207	0	-	Unc5b	1	13532			32	NM_029770	Unc5b: unc-5 homolog B (C. elegans)	6774311	http://www.stanford.edu/group/exonarray/cgi-bin/plot_selector.pl?exact=1&gene=Unc5b
chr15	50932144	50939273	NM_001107277	0	+	Lgi3	0				33	NM_145219	Lgi3: leucine-rich repeat LGI family, member 3	6820083	http://www.stanford.edu/group/exonarray/cgi-bin/plot_selector.pl?exact=1&gene=Lgi3
chr1	208548136	208556965	NM_001009689	0	-	Cdc42ep2	0				34	NM_026772	Cdc42ep2: CDC42 effector protein (Rho GTPase binding) 2	6871163	http://www.stanford.edu/group/exonarray/cgi-bin/plot_selector.pl?exact=1&gene=Cdc42ep2
chr3	86868128	86948468	NM_001080150	0	-	Prr5l	0				35	NM_175181	2600010E01Rik: RIKEN cDNA 2600010E01 gene	6889197	http://www.stanford.edu/group/exonarray/cgi-bin/plot_selector.pl?exact=1&gene=2600010E01Rik
chr13	44611966	44638175	NM_001109328	0	+	Rab7b	0				36	NM_145509	5430435G22Rik: RIKEN cDNA 5430435G22 gene	6753068	http://www.stanford.edu/group/exonarray/cgi-bin/plot_selector.pl?exact=1&gene=Rab7b
chr7	139456290	139481964	NM_001172063	0	-	Galnt6	0				37	NM_172451	Galnt6: UDP-N-acetyl-alpha-D-galactosamine:polypeptide N-acetylgalactosaminyltransferase 6	6838580	http://www.stanford.edu/group/exonarray/cgi-bin/plot_selector.pl?exact=1&gene=Galnt6
chr2	180104683	180110113	NM_022285	0	-	Hapln2	3	-24575	-191	30529	38	NM_022031	Hapln2: hyaluronan and proteoglycan link protein 2	6906698	http://www.stanford.edu/group/exonarray/cgi-bin/plot_selector.pl?exact=1&gene=Hapln2
chr5	153504534	153527523	NM_001109271	0	-	Ldlrap1	1	18595			39	NM_145554	Ldlrap1: low density lipoprotein receptor adaptor protein 1	6926029	http://www.stanford.edu/group/exonarray/cgi-bin/plot_selector.pl?exact=1&gene=Ldlrap1
chr7	10959987	10963138	NM_012793	0	+	Gamt	2	26925	85773		40	NM_010255	Gamt: guanidinoacetate methyltransferase	6775355	http://www.stanford.edu/group/exonarray/cgi-bin/plot_selector.pl?exact=1&gene=Gamt
chr3	153849824	153890111	NM_134463	0	+	Sgk2	1	43296			41	NM_013731	Sgk2: serum/glucocorticoid regulated kinase 2	6882995	http://www.stanford.edu/group/exonarray/cgi-bin/plot_selector.pl?exact=1&gene=Sgk2
chr13	96671526	96704177	NM_001134496	0	+	Tmem63a	0				42	NM_144794	Tmem63a: transmembrane protein 63a	6755714	http://www.stanford.edu/group/exonarray/cgi-bin/plot_selector.pl?exact=1&gene=Tmem63a
chr19	35284038	35287705	NM_001009639	0	-	Tppp3	0				43	NM_026481	2700055K07Rik: RIKEN cDNA 2700055K07 gene	6984972	http://www.stanford.edu/group/exonarray/cgi-bin/plot_selector.pl?exact=1&gene=Tppp3
chr8	108217773	108244487	NM_001013110	0	-	Tf	1	-313			44	NM_133977	Trf: transferrin	6998397	http://www.stanford.edu/group/exonarray/cgi-bin/plot_selector.pl?exact=1&gene=Trf
chr1	25243058	26489687	NM_001013411	0	+	Nkain2	0				45	NM_001013411	Tcba1: T-cell lymphoma breakpoint associated target 1	6773096	http://www.stanford.edu/group/exonarray/cgi-bin/plot_selector.pl?exact=1&gene=Tcba1
chr6	127473126	127524588	NM_001108721	0	-	Prima1	1	35852			46	NM_133364	Prima1: proline rich membrane anchor 1	6803192	http://www.stanford.edu/group/exonarray/cgi-bin/plot_selector.pl?exact=1&gene=Prima1
chr1	207703693	207705638	NM_001107570	0	-	Tmem151a	0				47	NM_001001885	Tmem151: transmembrane protein 151	6871074	http://www.stanford.edu/group/exonarray/cgi-bin/plot_selector.pl?exact=1&gene=Tmem151
chr11	37345567	37428155	NM_001002802	0	+	Bace2	0				48	NM_019517	Bace2: beta-site APP-cleaving enzyme 2	6843543	http://www.stanford.edu/group/exonarray/cgi-bin/plot_selector.pl?exact=1&gene=Bace2
chr14	92695452	92788635	NM_012545	0	-	Ddc	0				49	NM_016672	Ddc: dopa decarboxylase	6786045	http://www.stanford.edu/group/exonarray/cgi-bin/plot_selector.pl?exact=1&gene=Ddc
chr5	51616231	51809856	NM_001108970	0	-	Mob3b	1	1280			50	NM_178061	Mobkl2b: MOB1, Mps One Binder kinase activator-like 2B (yeast)	6920754	http://www.stanford.edu/group/exonarray/cgi-bin/plot_selector.pl?exact=1&gene=Mobkl2b
chr1	172804411	172913667	NM_001106285	0	+	Insc	0				51	NM_173767	Insc: inscuteable homolog (Drosophila)	6963624	http://www.stanford.edu/group/exonarray/cgi-bin/plot_selector.pl?exact=1&gene=Insc
chr10	75871421	75880878	NM_001011893	0	+	Sept4	1	1091			52	NM_011129	Sept4: septin 4	6783321	http://www.stanford.edu/group/exonarray/cgi-bin/plot_selector.pl?exact=1&gene=Sept4
chr10	104553332	104597855	NM_053273	0	+	Ttyh2	1	55308			53	NM_053273	Ttyh2: tweety homolog 2 (Drosophila)	6785079	http://www.stanford.edu/group/exonarray/cgi-bin/plot_selector.pl?exact=1&gene=Ttyh2
chr5	12665463	13053502	NM_173868	0	-	St18	2	-73794	-34		54	NM_173868	St18: suppression of tumorigenicity 18	6747354	http://www.stanford.edu/group/exonarray/cgi-bin/plot_selector.pl?exact=1&gene=St18
chr13	48830441	48841258	NM_017184	0	+	Tnni1	0				55	NM_021467	Tnni1: troponin I, skeletal, slow 1	6753397	http://www.stanford.edu/group/exonarray/cgi-bin/plot_selector.pl?exact=1&gene=Tnni1
chr5	159762823	159805399	NM_017226	0	+	Padi2	0				56	NM_008812	Padi2: peptidyl arginine deiminase, type II	6918125	http://www.stanford.edu/group/exonarray/cgi-bin/plot_selector.pl?exact=1&gene=Padi2
chr13	64135729	64280815	NM_133551	0	-	Pla2g4a	0				58	NM_008869	Pla2g4a: phospholipase A2, group IVA (cytosolic, calcium-dependent)	6762944	http://www.stanford.edu/group/exonarray/cgi-bin/plot_selector.pl?exact=1&gene=Pla2g4a
chr4	152610282	152657891	NM_012822	0	-	Alox5	2	52771	63875		59	NM_009662	Alox5: arachidonate 5-lipoxygenase	6956762	http://www.stanford.edu/group/exonarray/cgi-bin/plot_selector.pl?exact=1&gene=Alox5
chr1	189482974	189589279	NM_012712	0	-	Fgfr2	2	-41473	47263		60	NM_010207	Fgfr2: fibroblast growth factor receptor 2	6971490	http://www.stanford.edu/group/exonarray/cgi-bin/plot_selector.pl?exact=1&gene=Fgfr2
chr1	137415851	137544337	NM_198767	0	+	Pde8a	1	97333			61	NM_008803	Pde8a: phosphodiesterase 8A	6962054	http://www.stanford.edu/group/exonarray/cgi-bin/plot_selector.pl?exact=1&gene=Pde8a
chr18	40329190	40356113	NM_001106147	0	-	Trim36	0				62	NM_178872	Trim36: tripartite motif-containing 36	6865221	http://www.stanford.edu/group/exonarray/cgi-bin/plot_selector.pl?exact=1&gene=Trim36
chr9	6714308	6756580	XM_001062791	0	+	Daam2	0				63	NM_001008231	Daam2: dishevelled associated activator of morphogenesis 2	6855876	http://www.stanford.edu/group/exonarray/cgi-bin/plot_selector.pl?exact=1&gene=Daam2
chr3	155509139	155511899	NM_001047111	0	+	Dbndd2	1	13			64	NM_001048227	Dbndd2: dysbindin (dystrobrevin binding protein 1) domain containing 2	6883098	http://www.stanford.edu/group/exonarray/cgi-bin/plot_selector.pl?exact=1&gene=Dbndd2
chr2	39568589	39596055	NM_001191844	0	+	Elovl7	1	-41101			65	TC_6810063	TC_6810063: TC_6810063	6810063	http://www.stanford.edu/group/exonarray/cgi-bin/plot_selector.pl?exact=1&gene=Elovl7
chr8	108463722	108522545	NM_001002896	0	-	Bfsp2	1	11217			66	NM_001002896	Bfsp2: beaded filament structural protein 2, phakinin	6998405	http://www.stanford.edu/group/exonarray/cgi-bin/plot_selector.pl?exact=1&gene=Bfsp2
chr6	99157196	99174278	XM_001080822	0	+	Plekhg3	0				67	NM_153804	Plekhg3: pleckstrin homology domain containing, family G (with RhoGef domain) member 3	6796193	http://www.stanford.edu/group/exonarray/cgi-bin/plot_selector.pl?exact=1&gene=Plekhg3
chr3	77831770	77875764	NM_031797	0	-	Cd82	2	-62444	23508		68	NM_007656	Cd82: CD82 antigen	6888898	http://www.stanford.edu/group/exonarray/cgi-bin/plot_selector.pl?exact=1&gene=Cd82
chr7	122223324	122310356	NM_001134780	0	+	Parvb	0				69	NM_133167	Parvb: parvin, beta	6832300	http://www.stanford.edu/group/exonarray/cgi-bin/plot_selector.pl?exact=1&gene=Parvb
chrX	103218937	103317748	NM_001108244	0	+	Klhl4	0				70	NM_172781	Klhl4: kelch-like 4 (Drosophila)	7013389	http://www.stanford.edu/group/exonarray/cgi-bin/plot_selector.pl?exact=1&gene=Klhl4
chr10	75206993	75263971	NM_001005341	0	-	Ypel2	1	43779			71	NM_001005341	Ypel2: yippee-like 2 (Drosophila)	6790531	http://www.stanford.edu/group/exonarray/cgi-bin/plot_selector.pl?exact=1&gene=Ypel2
chr10	71025034	71047280	NM_001004068	0	-	Rffl	3	-78384	-15120	12752	72	NM_001007465	Rffl: ring finger and FYVE like domain containing protein	6790226	http://www.stanford.edu/group/exonarray/cgi-bin/plot_selector.pl?exact=1&gene=Rffl
chr19	29752594	29840439	NM_001191817	0	+	Hhip	0				73	NM_020259	Hhip: Hedgehog-interacting protein	6983639	http://www.stanford.edu/group/exonarray/cgi-bin/plot_selector.pl?exact=1&gene=Hhip
chr20	32582506	32766761	NM_001033656	0	-	Man1a1	0				74	NM_008548	Man1a: mannosidase 1, alpha	6774020	http://www.stanford.edu/group/exonarray/cgi-bin/plot_selector.pl?exact=1&gene=Man1a
chr4	83398808	83449207	NM_001109236	0	-	Nod1	0				75	NM_172729	Nod1: nucleotide-binding oligomerization domain containing 1	6953800	http://www.stanford.edu/group/exonarray/cgi-bin/plot_selector.pl?exact=1&gene=Nod1
chr1	164953063	164977360	NM_001013192	0	+	Olfml1	1	24537			76	NM_172907	Olfml1: olfactomedin-like 1	6963267	http://www.stanford.edu/group/exonarray/cgi-bin/plot_selector.pl?exact=1&gene=Olfml1
chr17	19352451	19374578	NM_001170563	0	+	Sema4d	2	-56547	-23955		77	NM_013660	Sema4d: sema domain, immunoglobulin domain (Ig), transmembrane domain (TM) and short cytoplasmic domain, (semaphorin) 4D	6813187	http://www.stanford.edu/group/exonarray/cgi-bin/plot_selector.pl?exact=1&gene=Sema4d
chr8	66573135	66651600	XM_001074062	0	-	Coro2b	2	-40656	2432		79	NM_175484	Coro2b: coronin, actin binding protein, 2B	6996213	http://www.stanford.edu/group/exonarray/cgi-bin/plot_selector.pl?exact=1&gene=Coro2b
chr14	76438228	76439155	NM_053391	0	+	Hs3st1	0				80	NM_010474	Hs3st1: heparan sulfate (glucosamine) 3-O-sulfotransferase 1	6937654	http://www.stanford.edu/group/exonarray/cgi-bin/plot_selector.pl?exact=1&gene=Hs3st1
chrX	89448872	89456811	NM_017251	0	+	Gjb1	0				81	NM_008124	Gjb1: gap junction membrane channel protein beta 1	7012866	http://www.stanford.edu/group/exonarray/cgi-bin/plot_selector.pl?exact=1&gene=Gjb1
chr11	34142137	34151928	NM_001013429	0	-	Cldn14	1	-69960			82	NM_019500	Cldn14: claudin 14	6848040	http://www.stanford.edu/group/exonarray/cgi-bin/plot_selector.pl?exact=1&gene=Cldn14
chr2	190394853	190405668	NM_031560	0	+	Ctsk	0				83	NM_007802	Ctsk: cathepsin K	6899682	http://www.stanford.edu/group/exonarray/cgi-bin/plot_selector.pl?exact=1&gene=Ctsk
chr7	11694271	11702348	NM_139252	0	+	Ppap2c	0				84	NM_015817	Ppap2c: phosphatidic acid phosphatase type 2c	6775298	http://www.stanford.edu/group/exonarray/cgi-bin/plot_selector.pl?exact=1&gene=Ppap2c
chr19	41268119	41319682	NM_001135583	0	-	Fa2h	1	21986			85	NM_178086	Fa2h: fatty acid 2-hydroxylase	6985363	http://www.stanford.edu/group/exonarray/cgi-bin/plot_selector.pl?exact=1&gene=Fa2h
chr1	30067685	30087564	NM_001108461	0	-	Tppp	1	16588			86	NM_182839	2900041A09Rik: RIKEN cDNA 2900041A09 gene	6808237	http://www.stanford.edu/group/exonarray/cgi-bin/plot_selector.pl?exact=1&gene=Tppp
chr9	6008947	6207477	NM_001135011	0	+	Rftn1	1	92397			87	NM_181397	Rftn1: raftlin lipid raft linker 1	6855891	http://www.stanford.edu/group/exonarray/cgi-bin/plot_selector.pl?exact=1&gene=Rftn1
chr1	146977959	147084664	NM_001108492	0	+	Sytl2	2	-27815	1545		88	NM_001040085	Sytl2: synaptotagmin-like 2	6962491	http://www.stanford.edu/group/exonarray/cgi-bin/plot_selector.pl?exact=1&gene=Sytl2
chr4	79668259	79695648	XM_001058195	0	+	Nfe2l3	0				89	NM_010903	Nfe2l3: nuclear factor, erythroid derived 2, like 3	6946196	http://www.stanford.edu/group/exonarray/cgi-bin/plot_selector.pl?exact=1&gene=Nfe2l3
chr3	3426262	3433741	NM_001024309	0	+	Tprn	1	5098			90	NM_175286	C430004E15Rik: RIKEN cDNA C430004E15 gene	6875702	http://www.stanford.edu/group/exonarray/cgi-bin/plot_selector.pl?exact=1&gene=C430004E15Rik
chr17	15879916	15887499	NM_001013138	0	-	Fbxo23	0				91	NM_028841	Tspan17: tetraspanin 17	6807192	http://www.stanford.edu/group/exonarray/cgi-bin/plot_selector.pl?exact=1&gene=Fbxo23
chr1	40763793	40818481	NM_032071	0	+	Synj2	2	-78801	-77073		92	NM_011523	Synj2: synaptojanin 2	6848505	http://www.stanford.edu/group/exonarray/cgi-bin/plot_selector.pl?exact=1&gene=Synj2
chr10	54249338	54403868	NM_053484	0	+	Gas7	1	-13338			93	NM_008088	Gas7: growth arrest specific 7	6781885	http://www.stanford.edu/group/exonarray/cgi-bin/plot_selector.pl?exact=1&gene=Gas7
chr2	122949210	122979757	NM_013132	0	-	Anxa5	1	-89619			94	NM_009673	Anxa5: annexin A5	6904297	http://www.stanford.edu/group/exonarray/cgi-bin/plot_selector.pl?exact=1&gene=Anxa5
chrX	124488601	124503645	NM_030990	0	+	Plp1	2	-88697	-80697		95	NM_011123	Plp1: proteolipid protein (myelin) 1	7014035	http://www.stanford.edu/group/exonarray/cgi-bin/plot_selector.pl?exact=1&gene=Plp1
chr8	47121604	47127934	NM_023983	0	+	Mcam	1	-71716			96	NM_023061	Mcam: melanoma cell adhesion molecule	6988609	http://www.stanford.edu/group/exonarray/cgi-bin/plot_selector.pl?exact=1&gene=Mcam
chr12	9796268	9803639	NM_019289	0	-	Arpc1b	0				97	NM_023142	Arpc1b: actin related protein 2/3 complex, subunit 1B	6935490	http://www.stanford.edu/group/exonarray/cgi-bin/plot_selector.pl?exact=1&gene=Arpc1b
chr1	210281108	210315280	NM_017060	0	+	Pla2g16	0				98	NM_139269	Hrasls3: HRAS like suppressor 3	6867930	http://www.stanford.edu/group/exonarray/cgi-bin/plot_selector.pl?exact=1&gene=Pla2g16
chr1	199397360	199398901	NM_001107558	0	-	Nkx6-2	1	34389			99	NM_183248	Nkx6-2: NK6 transcription factor related, locus 2 (Drosophila)	6972030	http://www.stanford.edu/group/exonarray/cgi-bin/plot_selector.pl?exact=1&gene=Nkx6-2
chr6	11176663	11192628	NM_138541	0	+	Epcam	0				100	NM_008532	Tacstd1: tumor-associated calcium signal transducer 1	6852882	http://www.stanford.edu/group/exonarray/cgi-bin/plot_selector.pl?exact=1&gene=Tacstd1
chr2	94850202	94880802	NM_001106421	0	+	Tpd52	1	-18106			101	NM_001025263	Tpd52: tumor protein D52	6903099	http://www.stanford.edu/group/exonarray/cgi-bin/plot_selector.pl?exact=1&gene=Tpd52
chr3	10091464	10202199	NM_138914	0	-	Fnbp1	0				102	NM_001038700	Fnbp1: formin binding protein 1	6885811	http://www.stanford.edu/group/exonarray/cgi-bin/plot_selector.pl?exact=1&gene=Fnbp1
chr3	14360244	14386313	NM_001004080	0	+	Gsn	1	17132			103	NM_146120	Gsn: gelsolin	6876380	http://www.stanford.edu/group/exonarray/cgi-bin/plot_selector.pl?exact=1&gene=Gsn
chr14	80499878	80624108	NM_001001514	0	-	Ablim2	1	68380			104	NM_177678	Ablim2: actin-binding LIM protein 2	6929919	http://www.stanford.edu/group/exonarray/cgi-bin/plot_selector.pl?exact=1&gene=Ablim2
chr9	73614824	73623467	NM_001007713	0	-	Tmbim1	1	-629			105	NM_027154	Tmbim1: transmembrane BAX inhibitor motif containing 1	6759732	http://www.stanford.edu/group/exonarray/cgi-bin/plot_selector.pl?exact=1&gene=Tmbim1
chr10	92925604	92969613	NM_001105715	0	+	Wnt3	0				106	NM_009521	Wnt3: wingless-related MMTV integration site 3	6784466	http://www.stanford.edu/group/exonarray/cgi-bin/plot_selector.pl?exact=1&gene=Wnt3
chr10	98754632	98833808	NM_001047877	0	-	Arsg	1	-14864			107	NM_028710	Arsg: arylsulfatase G	6784787	http://www.stanford.edu/group/exonarray/cgi-bin/plot_selector.pl?exact=1&gene=Arsg
chr13	45399914	45428789	NM_012884	0	-	Cntn2	1	4757			108	NM_177129	Cntn2: contactin 2	6762234	http://www.stanford.edu/group/exonarray/cgi-bin/plot_selector.pl?exact=1&gene=Cntn2
chr1	140851974	140876187	NM_017181	0	-	Fah	1	-18309			110	NM_010176	Fah: fumarylacetoacetate hydrolase	6969028	http://www.stanford.edu/group/exonarray/cgi-bin/plot_selector.pl?exact=1&gene=Fah
chr4	163011776	163013522	NM_173095	0	-	Kcna1	1	-49246			111	NM_010595	Kcna1: potassium voltage-gated channel, shaker-related subfamily, member 1	6957246	http://www.stanford.edu/group/exonarray/cgi-bin/plot_selector.pl?exact=1&gene=Kcna1
chr1	37865903	37958862	NM_001012061	0	-	Cnksr3	1	-8050			113	NM_172546	Cnksr3: Cnksr family member 3	6765474	http://www.stanford.edu/group/exonarray/cgi-bin/plot_selector.pl?exact=1&gene=Cnksr3
chr1	206848014	206856178	NM_001012217	0	-	Ssh3	0				114	NM_198113	Ssh3: slingshot homolog 3 (Drosophila)	6870989	http://www.stanford.edu/group/exonarray/cgi-bin/plot_selector.pl?exact=1&gene=Ssh3
chr6	128859941	128954839	NM_001106755	0	-	Clmn	0				115	NM_053155	Clmn: calmin	6803319	http://www.stanford.edu/group/exonarray/cgi-bin/plot_selector.pl?exact=1&gene=Clmn
chr7	1584111	1586226	NM_130410	0	-	Il23a	1	466			117	NM_031252	Il23a: interleukin 23, alpha subunit p19	6778008	http://www.stanford.edu/group/exonarray/cgi-bin/plot_selector.pl?exact=1&gene=Il23a
chr9	74039203	74068648	NM_178847	0	+	Cyp27a1	0				118	NM_024264	Cyp27a1: cytochrome P450, family 27, subfamily a, polypeptide 1	6750566	http://www.stanford.edu/group/exonarray/cgi-bin/plot_selector.pl?exact=1&gene=Cyp27a1
chr6	136594276	136602069	XM_002729726	0	-	XRCC3	1	12885			119	NM_028875	Xrcc3: X-ray repair complementing defective repair in Chinese hamster cells 3	6803862	http://www.stanford.edu/group/exonarray/cgi-bin/plot_selector.pl?exact=1&gene=XRCC3
chr4	173910594	173913917	NM_012862	0	-	Mgp	0				120	NM_008597	Mgp: matrix Gla protein	6957759	http://www.stanford.edu/group/exonarray/cgi-bin/plot_selector.pl?exact=1&gene=Mgp
chr16	79458304	79547225	XM_002725212	0	-	Arhgef10	1	93721			121	NM_172751	Arhgef10: Rho guanine nucleotide exchange factor (GEF) 10	6974254	http://www.stanford.edu/group/exonarray/cgi-bin/plot_selector.pl?exact=1&gene=Arhgef10
chr2	181576164	181578156	NM_001106446	0	-	Zbtb7b	1	39884			122	NM_009565	Zbtb7b: zinc finger and BTB domain containing 7B	6906834	http://www.stanford.edu/group/exonarray/cgi-bin/plot_selector.pl?exact=1&gene=Zbtb7b
chr1	15440768	15553258	NM_001106270	0	+	Map7	0				123	NM_008635	Mtap7: microtubule-associated protein 7	6766372	http://www.stanford.edu/group/exonarray/cgi-bin/plot_selector.pl?exact=1&gene=Mtap7
chr3	142249114	142282307	NM_001106526	0	+	Angpt4	1	29222			124	NM_009641	Angpt4: angiopoietin 4	6882252	http://www.stanford.edu/group/exonarray/cgi-bin/plot_selector.pl?exact=1&gene=Angpt4
chr10	86263254	86320674	NM_019378	0	-	Srcin1	3	-38622	-20830	882	125	NM_018873	RP23-157O10.7: P140 gene	6791204	http://www.stanford.edu/group/exonarray/cgi-bin/plot_selector.pl?exact=1&gene=RP23-157O10.7
chr16	49036891	49081416	NM_012820	0	-	Acsl1	0				126	NM_007981	Acsl1: acyl-CoA synthetase long-chain family member 1	6975900	http://www.stanford.edu/group/exonarray/cgi-bin/plot_selector.pl?exact=1&gene=Acsl1
chr1	94945364	94949076	NM_001106256	0	+	Josd2	1	7052			127	NM_025368	Josd2: Josephin domain containing 2	6960274	http://www.stanford.edu/group/exonarray/cgi-bin/plot_selector.pl?exact=1&gene=Josd2
chr10	28319082	28436878	XM_001067759	0	+	Atp10b	0				128	NM_176999	Atp10b: ATPase, Class V, type 10B	6780349	http://www.stanford.edu/group/exonarray/cgi-bin/plot_selector.pl?exact=1&gene=Atp10b
chr2	197861127	197902986	NM_022589	0	+	Tspan2	1	-27687			129	NM_027533	Tspan2: tetraspanin 2	6900082	http://www.stanford.edu/group/exonarray/cgi-bin/plot_selector.pl?exact=1&gene=Tspan2
chr4	6100782	6117982	NM_017048	0	-	Slc4a2	0				130	NM_009207	Slc4a2: solute carrier family 4 (anion exchanger), member 2	6929301	http://www.stanford.edu/group/exonarray/cgi-bin/plot_selector.pl?exact=1&gene=Slc4a2
chr11	42748704	42758686	NM_001037095	0	-	Cpox	0				131	NM_007757	Cpox: coproporphyrinogen oxidase	6841862	http://www.stanford.edu/group/exonarray/cgi-bin/plot_selector.pl?exact=1&gene=Cpox
chr17	68547371	68559629	XM_001067026	0	-	Anln	1	-61779			132	NM_028390	Anln: anillin, actin binding protein (scraps homolog, Drosophila)	6993890	http://www.stanford.edu/group/exonarray/cgi-bin/plot_selector.pl?exact=1&gene=Anln
chr3	3791544	3793503	NM_001109197	0	-	Tmem141	0				133	NM_001040130	Tmem141: transmembrane protein 141	6885431	http://www.stanford.edu/group/exonarray/cgi-bin/plot_selector.pl?exact=1&gene=Tmem141
chr5	62578141	62668760	NM_013044	0	+	Tmod1	0				134	NM_021883	Tmod1: tropomodulin 1	6913195	http://www.stanford.edu/group/exonarray/cgi-bin/plot_selector.pl?exact=1&gene=Tmod1
chr1	164979708	165125076	NM_001100582	0	+	Ppfibp2	1	-2108			135	NM_008905	Ppfibp2: protein tyrosine phosphatase, receptor-type, F interacting protein, binding protein 2	6963271	http://www.stanford.edu/group/exonarray/cgi-bin/plot_selector.pl?exact=1&gene=Ppfibp2
chr13	68807862	68811307	NM_001077589	0	+	Rgs16	0				136	NM_011267	Rgs16: regulator of G-protein signaling 16	6754138	http://www.stanford.edu/group/exonarray/cgi-bin/plot_selector.pl?exact=1&gene=Rgs16
chr11	82981696	82987926	NM_001108844	0	+	Map6d1	1	3568			137	NM_198599	Map6d1: MAP6 domain containing 1	6844442	http://www.stanford.edu/group/exonarray/cgi-bin/plot_selector.pl?exact=1&gene=Map6d1
chr1	176932476	176961863	NM_001108501	0	+	Ccp110	0				138	NM_182995	6330503K22Rik: RIKEN cDNA 6330503K22 gene	6963856	http://www.stanford.edu/group/exonarray/cgi-bin/plot_selector.pl?exact=1&gene=Ccp110
chrX	50799641	50809327	NM_001108816	0	-	Piga	0				139	NM_011081	Piga: phosphatidylinositol glycan anchor biosynthesis, class A	7015011	http://www.stanford.edu/group/exonarray/cgi-bin/plot_selector.pl?exact=1&gene=Piga
chr15	47313859	47491774	NM_177780	0	-	Dock5	1	43934			140	NM_177780	Dock5: dedicator of cytokinesis 5	6825553	http://www.stanford.edu/group/exonarray/cgi-bin/plot_selector.pl?exact=1&gene=Dock5	Rat sequence ID not available Murine used
chr8	70539830	70566213	NM_001013109	0	+	Dapk2	0				141	NM_010019	Dapk2: death-associated kinase 2	6990019	http://www.stanford.edu/group/exonarray/cgi-bin/plot_selector.pl?exact=1&gene=Dapk2
chr4	82649231	82678513	NM_032084	0	+	Chn2	2	-99311	-79775		143	NM_023543	Chn2: chimerin (chimaerin) 2	6946339	http://www.stanford.edu/group/exonarray/cgi-bin/plot_selector.pl?exact=1&gene=Chn2
chr5	138909460	138912187	NM_001044275	0	+	Elovl1	0				144	NM_001039175	Elovl1: elongation of very long chain fatty acids (FEN1/Elo2, SUR4/Elo3, yeast)-like 1	6916712	http://www.stanford.edu/group/exonarray/cgi-bin/plot_selector.pl?exact=1&gene=Elovl1
chr3	146057516	146087820	NM_012962	0	-	Gss	0				145	NM_008180	Gss: glutathione synthetase	6892376	http://www.stanford.edu/group/exonarray/cgi-bin/plot_selector.pl?exact=1&gene=Gss
chr17	21397013	21403216	NM_001134572	0	+	RGD1306058	1	33387			146	NM_026738	1110007C09Rik: RIKEN cDNA 1110007C09 gene	6813086	http://www.stanford.edu/group/exonarray/cgi-bin/plot_selector.pl?exact=1&gene=1110007C09Rik
chr7	129336962	129456799	NM_001109040	0	-	Kif21a	2	-673	17519		147	NM_016705	Kif21a: kinesin family member 21A	6837925	http://www.stanford.edu/group/exonarray/cgi-bin/plot_selector.pl?exact=1&gene=Kif21a
chr8	74680726	74884376	NM_173101	0	+	Myo1e	1	93242			148	NM_181072	Myo1e: myosin IE	6990263	http://www.stanford.edu/group/exonarray/cgi-bin/plot_selector.pl?exact=1&gene=Myo1e
chr20	12436782	12464512	NM_001100741	0	+	Col6a2	0				149	NM_146007	Col6a2: procollagen, type VI, alpha 2	6775182	http://www.stanford.edu/group/exonarray/cgi-bin/plot_selector.pl?exact=1&gene=Col6a2
chr5	1110288	1207092	NM_001106630	0	+	Jph1	0				150	NM_020604	Jph1: junctophilin 1	6757157	http://www.stanford.edu/group/exonarray/cgi-bin/plot_selector.pl?exact=1&gene=Jph1
chr5	144026443	144033195	NM_001107979	0	+	Fhl3	0				151	NM_010213	Fhl3: four and a half LIM domains 3	6917037	http://www.stanford.edu/group/exonarray/cgi-bin/plot_selector.pl?exact=1&gene=Fhl3
chr6	138023917	138080745	XM_002729729	0	+	Pacs2	2	-71245	-1613		152	NM_001081170	Pacs2: phosphofurin acidic cluster sorting protein 2	6798309	http://www.stanford.edu/group/exonarray/cgi-bin/plot_selector.pl?exact=1&gene=Pacs2
chr5	130639804	130739014	NM_001009424	0	+	Eps15	0				153	NM_007943	Eps15: epidermal growth factor receptor pathway substrate 15	6916238	http://www.stanford.edu/group/exonarray/cgi-bin/plot_selector.pl?exact=1&gene=Eps15
chr10	109999844	110000279	NM_153293	0	+	Npb	1	9724			154	NM_153288	Npb: neuropeptide B	6785463	http://www.stanford.edu/group/exonarray/cgi-bin/plot_selector.pl?exact=1&gene=Npb
chr2	119130797	119339735	NM_173152	0	-	Pex5l	0				155	NM_021483	Pex2: peroxin 2	6904100	http://www.stanford.edu/group/exonarray/cgi-bin/plot_selector.pl?exact=1&gene=Pex2
chr16	26634400	26690756	XM_001073589	0	+	Klhl2	0				156	NM_178633	Klhl2: kelch-like 2, Mayven (Drosophila)	6982924	http://www.stanford.edu/group/exonarray/cgi-bin/plot_selector.pl?exact=1&gene=Klhl2
chr3	104966651	104984752	NM_139258	0	-	Bmf	0				157	NM_138313	Bmf: Bcl2 modifying factor	6890127	http://www.stanford.edu/group/exonarray/cgi-bin/plot_selector.pl?exact=1&gene=Bmf
chr1	159724015	159735532	NM_001037195	0	-	Rhog	1	4108			158	NM_019566	Rhog: ras homolog gene family, member G	6969922	http://www.stanford.edu/group/exonarray/cgi-bin/plot_selector.pl?exact=1&gene=Rhog
chr1	87152489	87311536	NM_001107504	0	-	Chst8	1	77488			159	NM_175140	Chst8: carbohydrate (N-acetylgalactosamine 4-0) sulfotransferase 8	6966453	http://www.stanford.edu/group/exonarray/cgi-bin/plot_selector.pl?exact=1&gene=Chst8
chr10	109419818	109456182	NM_001168703	0	-	Aatk	1	26486			160	NM_007377	Aatk: apoptosis-associated tyrosine kinase	6792733	http://www.stanford.edu/group/exonarray/cgi-bin/plot_selector.pl?exact=1&gene=Aatk
chr11	68828748	68912073	NM_175256	0	-	Heg1	0				161	NM_175256	Heg1: HEG homolog 1 (zebrafish)	6840631	http://www.stanford.edu/group/exonarray/cgi-bin/plot_selector.pl?exact=1&gene=Heg1	Rat sequence ID not available Murine used
chr17	21292538	21343264	NM_001108409	0	+	Fgd3	0				162	NM_015759	Fgd3: FYVE, RhoGEF and PH domain containing 3	6813096	http://www.stanford.edu/group/exonarray/cgi-bin/plot_selector.pl?exact=1&gene=Fgd3
chr1	47042401	47043328	NM_001108464	0	-	Prr18	1	-61888			164	NM_178774	9630019K15Rik: RIKEN cDNA 9630019K15 gene	6848583	http://www.stanford.edu/group/exonarray/cgi-bin/plot_selector.pl?exact=1&gene=Prr18
chr4	69185877	69189080	NM_012635.1	0	+	Prss1	0				165	NM_053243	Prss1: protease, serine, 1 (trypsin 1)	6945715	http://www.stanford.edu/group/exonarray/cgi-bin/plot_selector.pl?exact=1&gene=Prss1
chrX	134913902	134925308	NM_001108257	0	+	Rab33a	0				167	NM_011228	Rab33a: RAB33A, member of RAS oncogene family	7011050	http://www.stanford.edu/group/exonarray/cgi-bin/plot_selector.pl?exact=1&gene=Rab33a
chr10	105165830	105236428	NM_021411	0	+	Rab37	0				168	NM_021411	Rab37: RAB37, member of RAS oncogene family	6785114	http://www.stanford.edu/group/exonarray/cgi-bin/plot_selector.pl?exact=1&gene=Rab37	Rat sequence ID not available Murine used
chr1	225036972	225099140	NM_001107596	0	+	Tmem2	1	-84556			169	NM_001033759	Tmem2: transmembrane protein 2	6868650	http://www.stanford.edu/group/exonarray/cgi-bin/plot_selector.pl?exact=1&gene=Tmem2
chr17	85593000	85663908	NM_001025034	0	-	Fam107b	0				170	NM_025626	3110001A13Rik: RIKEN cDNA 3110001A13 gene	6874563	http://www.stanford.edu/group/exonarray/cgi-bin/plot_selector.pl?exact=1&gene=Fam107b
chr10	47169006	47215218	NM_053981	0	+	Kcnj12	0				171	NM_010603	Kcnj12: potassium inwardly-rectifying channel, subfamily J, member 12	6781492	http://www.stanford.edu/group/exonarray/cgi-bin/plot_selector.pl?exact=1&gene=Kcnj12
chr4	28847906	28853347	NM_022396	0	+	Gng11	0				172	NM_025331	Gng11: guanine nucleotide binding protein (G protein), gamma 11	6943797	http://www.stanford.edu/group/exonarray/cgi-bin/plot_selector.pl?exact=1&gene=Gng11
chr1	42986808	43096390	NM_133406	0	-	Agpat4	1	56934			173	NM_026644	Agpat4: 1-acylglycerol-3-phosphate O-acyltransferase 4 (lysophosphatidic acid acyltransferase, delta)	6848688	http://www.stanford.edu/group/exonarray/cgi-bin/plot_selector.pl?exact=1&gene=Agpat4
chr7	94909567	94942444	NM_133521	0	-	Fbxo32	1	6508			174	NM_026346	Fbxo32: F-box protein 32	6835938	http://www.stanford.edu/group/exonarray/cgi-bin/plot_selector.pl?exact=1&gene=Fbxo32
chr1	192180086	192271253	NM_001107556	0	-	Fam53b	2	8725	85701		175	NM_212473	A930008G19Rik: RIKEN cDNA A930008G19 gene	6971688	http://www.stanford.edu/group/exonarray/cgi-bin/plot_selector.pl?exact=1&gene=A930008G19Rik
chr10	69028337	69039246	NM_001007672	0	+	Tmem98	1	-177			176	NM_029537	Tmem98: transmembrane protein 98	6782859	http://www.stanford.edu/group/exonarray/cgi-bin/plot_selector.pl?exact=1&gene=Tmem98
chr9	47519305	47811472	NM_001108795	0	-	Tmeff2	0				177	NM_019790	Tmeff2: transmembrane protein with EGF-like and two follistatin-like domains 2	6749346	http://www.stanford.edu/group/exonarray/cgi-bin/plot_selector.pl?exact=1&gene=Tmeff2
chr11	70642907	70651744	NM_001109525.1	0	-	Pigz	1	-22752			178	NM_172822	Pigz: phosphatidylinositol glycan anchor biosynthesis, class Z	6840516	http://www.stanford.edu/group/exonarray/cgi-bin/plot_selector.pl?exact=1&gene=Pigz
chr3	143283987	143294492	NM_001108598	0	-	Dusp15	1	-148			179	NM_145744	Dusp15: dual specificity phosphatase-like 15	6892190	http://www.stanford.edu/group/exonarray/cgi-bin/plot_selector.pl?exact=1&gene=Dusp15
chr5	122155254	122309102	NM_001107949	0	+	Dnajc6	0				180	NM_198412	Dnajc6: DnaJ (Hsp40) homolog, subfamily C, member 6	6915844	http://www.stanford.edu/group/exonarray/cgi-bin/plot_selector.pl?exact=1&gene=Dnajc6
chr9	74517646	74525857	NM_001109541	0	+	Dnajb2	1	3090			182	NM_178055	Dnajb10: DnaJ (Hsp40) homolog, subfamily B, member 10	6750616	http://www.stanford.edu/group/exonarray/cgi-bin/plot_selector.pl?exact=1&gene=Dnajb10
chr5	106295253	106537714	NM_031743	0	-	Slc24a2	3	-2430	6578	12338	183	NM_172426	Slc24a2: solute carrier family 24 (sodium/potassium/calcium exchanger), member 2	6923083	http://www.stanford.edu/group/exonarray/cgi-bin/plot_selector.pl?exact=1&gene=Slc24a2
chr17	3845189	3879165	NM_017070	0	+	Srd5a1	0				184	NM_175283	Srd5a1: steroid 5 alpha-reductase 1	6814157	http://www.stanford.edu/group/exonarray/cgi-bin/plot_selector.pl?exact=1&gene=Srd5a1
chr12	2511792	2522818	NM_031126	0	-	Stxbp2	1	41634			185	NM_011503	Stxbp2: syntaxin binding protein 2	6973689	http://www.stanford.edu/group/exonarray/cgi-bin/plot_selector.pl?exact=1&gene=Stxbp2
chr6	1428547	1510817	NM_019148	0	-	Strn	0				186	NM_011500	Strn: striatin, calmodulin binding protein	6857431	http://www.stanford.edu/group/exonarray/cgi-bin/plot_selector.pl?exact=1&gene=Strn
chr13	45450549	45637877	NM_053909	0	-	Nfasc	2	10117	34581		187	NM_182716	Nfasc: neurofascin	6762236	http://www.stanford.edu/group/exonarray/cgi-bin/plot_selector.pl?exact=1&gene=Nfasc
chr6	124174020	124174451	NM_022293	0	+	Kcnk13	1	-31556			188	NM_146037	Kcnk13: potassium channel, subfamily K, member 13	6797383	http://www.stanford.edu/group/exonarray/cgi-bin/plot_selector.pl?exact=1&gene=Kcnk13
chr16	73711322	73736328	NM_013151	0	-	Plat	0				189	NM_008872	Plat: plasminogen activator, tissue	6974639	http://www.stanford.edu/group/exonarray/cgi-bin/plot_selector.pl?exact=1&gene=Plat
chr2	2724984	2794397	XM_001054852	0	+	Ell2	0				190	NM_138953	Ell2: elongation factor RNA polymerase II 2	6808308	http://www.stanford.edu/group/exonarray/cgi-bin/plot_selector.pl?exact=1&gene=Ell2
chr1	206438324	206455477	NM_001006998	0	-	Aldh3b1	0				191	NM_026316	Aldh3b1: aldehyde dehydrogenase 3 family, member B1	6870958	http://www.stanford.edu/group/exonarray/cgi-bin/plot_selector.pl?exact=1&gene=Aldh3b1
chr5	171785838	171814907	NM_175556	0	-	Plch2	2	-26085	47611		192	NM_175556	Plch2: phospholipase C, eta 2	6927238	http://www.stanford.edu/group/exonarray/cgi-bin/plot_selector.pl?exact=1&gene=Plch2	Rat sequence ID not available Murine used
chrX	159696744	159701302	NM_184045	0	+	Srpk3	1	-17000			193	NM_019684	Srpk3: serine/arginine-rich protein specific kinase 3	7011952	http://www.stanford.edu/group/exonarray/cgi-bin/plot_selector.pl?exact=1&gene=Srpk3
chr4	172082423	172095053	NM_001108651	0	-	Hebp1	0				195	NM_013546	Hebp1: heme binding protein 1	6957679	http://www.stanford.edu/group/exonarray/cgi-bin/plot_selector.pl?exact=1&gene=Hebp1
chr1	177709930	177725490	NM_134418	0	-	Gp2	0				196	NM_025989	Gp2: glycoprotein 2 (zymogen granule membrane)	6970890	http://www.stanford.edu/group/exonarray/cgi-bin/plot_selector.pl?exact=1&gene=Gp2
chr12	37047909	37080129	NM_001108335.1	0	-	Rasal1	1	-64159			197	NM_013832	Rasal1: RAS protein activator like 1 (GAP1 like)	6933990	http://www.stanford.edu/group/exonarray/cgi-bin/plot_selector.pl?exact=1&gene=Rasal1
chr7	112771936	112775381	NM_019361	0	-	Arc	0				198	NM_018790	Arc: activity regulated cytoskeletal-associated protein	6836691	http://www.stanford.edu/group/exonarray/cgi-bin/plot_selector.pl?exact=1&gene=Arc
chr2	222977965	223048277	NM_019276	0	-	Ugt8	1	36629			199	NM_011674	Ugt8a: UDP galactosyltransferase 8A	6909083	http://www.stanford.edu/group/exonarray/cgi-bin/plot_selector.pl?exact=1&gene=Ugt8
chr6	46552591	46559550	NM_199097	0	+	Adi1	3	-78111	-69375	34385	200	NM_134052	Adi1: acireductone dioxygenase 1	6794063	http://www.stanford.edu/group/exonarray/cgi-bin/plot_selector.pl?exact=1&gene=Adi1
chr18	52171661	52271700	NM_001014011	0	+	Gramd3	1	46131			201	NM_026240	Gramd3: GRAM domain containing 3	6861135	http://www.stanford.edu/group/exonarray/cgi-bin/plot_selector.pl?exact=1&gene=Gramd3
chr10	56373322	56379316	NM_001100980	0	-	Efnb3	0				202	NM_007911	Efnb3: ephrin B3	6789309	http://www.stanford.edu/group/exonarray/cgi-bin/plot_selector.pl?exact=1&gene=Efnb3
chrX	26331198	26337542	NM_057137	0	+	Ebp	0				203	NM_007898	Ebp: phenylalkylamine Ca2+ antagonist (emopamil) binding protein	7015461	http://www.stanford.edu/group/exonarray/cgi-bin/plot_selector.pl?exact=1&gene=Ebp
chr8	54107823	54111502	NM_012935	0	+	Cryab	0				205	NM_009964	Cryab: crystallin, alpha B	6989038	http://www.stanford.edu/group/exonarray/cgi-bin/plot_selector.pl?exact=1&gene=Cryab
chr16	19126653	19137584	NM_001170604.1	0	-	Il12rb1	0				206	NM_008353	Il12rb1: interleukin 12 receptor, beta 1	6977042	http://www.stanford.edu/group/exonarray/cgi-bin/plot_selector.pl?exact=1&gene=Il12rb1
chr10	6986582	7000181	NM_152790	0	+	Carhsp1	0				207	NM_025821	Carhsp1: calcium regulated heat stable protein 1	6843833	http://www.stanford.edu/group/exonarray/cgi-bin/plot_selector.pl?exact=1&gene=Carhsp1
chr4	132012943	132207644	XM_001077268	0	-	Fermdb4	2	-3108	50204		208	NM_145148	Frmd4b: FERM domain containing 4B	6955778	http://www.stanford.edu/group/exonarray/cgi-bin/plot_selector.pl?exact=1&gene=Fermdb4
chr5	137443539	137448715	NM_022187	0	-	Plk3	0				210	NM_013807	Plk3: polo-like kinase 3 (Drosophila)	6924832	http://www.stanford.edu/group/exonarray/cgi-bin/plot_selector.pl?exact=1&gene=Plk3
chr1	208892342	208901485	NM_001024752	0	-	Snx15	0				211	NM_026912	Snx15: sorting nexin 15	6871194	http://www.stanford.edu/group/exonarray/cgi-bin/plot_selector.pl?exact=1&gene=Snx15
chr9	84085585	84164927	NM_001108804	0	+	Fbxo36	0				212	NM_025386	Fbxo36: F-box protein 36	6751215	http://www.stanford.edu/group/exonarray/cgi-bin/plot_selector.pl?exact=1&gene=Fbxo36
